# Supplementary material for: Solvent-mediated assembly of atom-precise gold–silver nanoclusters to semiconducting one-dimensional materials
Source: Nat Commun. 2020 May 6;11:2229. doi: 10.1038/s41467-020-16062-6 (PMC7203111; doi:10.1038/s41467-020-16062-6)
Supplement: Supplementary file 4 — Supplementary Data 1 [file 41467_2020_16062_MOESM4_ESM.txt]

574
model 1
Au      20.80449199      15.28050629      14.48112707   
Au      22.93894089      16.50003005      13.17194352   
Au      22.94419376      13.45766759      13.98917207   
Au      22.92881201      15.79427287      16.25613823   
Au      18.98374967      19.91019149      13.89590936   
Au      18.36574031      23.72749041      15.64971432   
Au      18.37235398      18.48642312      17.86645729   
Au      16.35463616      15.35914567      14.55482301   
Au      14.31960378      16.90530126      13.48448162   
Au      14.22196868      15.48466793      16.36047086   
Au      14.22258020      13.67998933      13.75408502   
Au      17.94158858      16.88415356      10.11503439   
Au      18.79471786      12.68803864      10.69266998   
Au      19.07331592      13.56531193      18.84246892   
Au      18.04267531      10.75123233      15.45811832   
Ag      20.28019029      15.98308011      17.29288706   
Ag      21.26411338      17.91828279      15.13542515   
Ag      21.28590741      13.36514116      16.50624993   
Ag      21.20009515      14.49045091      11.81283976   
Au      18.58901221      14.00094284      15.73747805   
Au      18.55841415      14.98957373      12.78752642   
Ag      16.87867479      15.56198650      17.39651374   
Ag      17.07108707      17.65421874      12.90956649   
Ag      16.88742961      12.72331915      13.31228952   
Ag      15.89933896      15.07726879      11.79365170   
Au      15.92996427      13.07516842      16.06827487   
Ag      15.97996685      17.84970715      15.70460804   
Ag      18.61765608      16.95767432      15.18351153   
Au      20.30976333      12.55642171      13.87682181   
Ag      20.26399610      17.25073876      12.42082628   
Ag      25.29373639      15.33337263      14.57111120   
Ag      17.70864135      22.36534163      12.92514367   
Ag      18.81119895      21.01708836      16.63422388   
Ag      11.93783079      15.34840232      14.42104095   
C      24.92797496      13.10266803      13.79386410    
C      26.13065316      12.90931957      13.57096695    
C      17.46985119      20.12302120      12.55384721    
C      24.87511660      15.74743089      16.86547849    
C      26.03806876      17.49360367      12.84225928    
C      27.17153170      19.68316851      12.64669693    
C      20.55668387      20.12119517      15.17964183    
C      22.89614620      20.60442078      16.46561651    
C      21.64843400      20.26517394      15.77303021    
C      27.51628856      12.61634431      13.19708871    
C      16.66468345      20.49748491      11.67484078    
C      15.69322097      20.66931536      10.59129052    
C      29.43856748      18.39074465      11.28099547    
C      27.34899575      18.13847989      12.70486701    
C      28.50741833      15.76505897      20.26687872    
C      27.25947796      15.39096281      18.08430957    
C      28.07468033      17.68730641      11.40615756    
C      27.18946194      16.00815994      19.51034163    
C      29.22815011      19.91371094      11.22773477    
C      25.99202210      15.60871767      17.38027696    
C      28.25966527      17.80530380      13.91816962    
C      28.76212887      14.25236118      20.39321430    
C      29.67517616      16.41170271      19.50227198    
C      12.88020771      20.80674047       9.64645741    
C      28.53622804      20.38014341      12.52086177    
C      30.32142205      18.04143329      12.49401706    
C      29.62281352      18.50383784      13.78438824    
C      29.41469441      20.02725980      13.73398738    
C      27.53804017      13.86803184      18.23091773    
C      24.43442832      22.49016070      17.16372446    
C      13.78292421      22.05260289       9.66882948    
C      28.85517642      13.62957066      18.98897356    
C      23.11880612      22.14344618      16.44249159    
C      24.89114511      17.03533653      12.92805435    
C      28.45559790      16.03974442      17.33499252    
C      29.76906394      15.79082902      18.09693934    
C      30.01972486      14.27785467      18.21927875    
C      28.04525446      13.71808076      12.23916053    
C      29.95291758      10.91430680      13.29002972    
C      22.85077744      20.12069570      17.94207458    
C      29.54596418      12.06291496      11.09309531    
C      14.77116760      19.41776480      10.55168564    
C      13.74602294      19.55575242       9.41597573    
C      29.49133367      13.42010662      11.81622881    
C      29.05272625      10.95719287      12.04283317    
C      14.48066663      19.67812929       8.06940644    
C      16.41885418      20.79243814       9.22139457    
C      30.39450778      13.37343152      13.06029895    
C      25.41266685      20.28113057      16.48721317    
C      24.10486947      19.92003941      15.76298143    
C      24.36471795      22.00565578      18.62346606    
C      27.60076777      11.24738753      12.46321147    
C      14.52064643      22.17559839       8.32375001    
C      25.34647569      19.79450329      17.94522080    
C      15.38323987      20.92358177       8.09165466    
C      25.61572648      21.80477546      16.45354615    
C      17.66741054      21.99631562      20.75606004    
C      20.15723746      21.69374658      20.51224411    
C      18.83555467      22.84727101      18.74033104    
C      18.96411027      22.63354414      20.18120712    
C      18.68160982      23.11999154      17.54274820    
C      18.02755452      23.17137299      22.94451773    
C      19.32684109      23.79844312      22.40957714    
C      19.20324123      24.00086355      20.88852136    
C      17.80186644      21.80386980      22.27681897    
C      18.99100636      20.87484835      22.58071172    
C      20.28276396      21.50521541      22.03381197    
C      14.80284896      21.92128986      10.81211792    
C      18.02317900      24.82496759      12.60213657    
C      18.09577798      24.37088675      13.75970492    
C      17.51913255      27.87638870      10.34610718    
C      19.63039014      26.68880064       9.67385263    
C      17.30764672      24.94952530      10.20582357    
C      16.76499763      27.18314790       9.19766313    
C      18.07379439      25.62465701      11.37160335    
C      18.87270901      25.98194766       8.53634069    
C      19.55471778      25.83121162      10.94780992    
C      17.43776256      27.02106441      11.62358016    
C      17.39831633      25.80591590       8.93336495    
C      18.99408066      28.06360629       9.94641160    
C      28.44791420      12.56410230      14.43720797    
C      29.89636165      12.27065565      14.01161556    
C      24.16623799      20.48041617      18.65244131    
C      16.82578288      19.53838497      17.07404372    
C      15.72776319      20.04238004      16.75925299    
C      19.81660222      17.54512540      18.91658479    
C      14.51542762      20.82113571      16.49494245    
C      20.59097381      17.01723082      19.72935558    
C      21.43971812      16.47227697      20.79205590    
C      13.22504540      23.31646991      15.54988162    
C      13.27366830      22.95534306      17.04508440    
C      13.18101942      22.02501707      14.71356283    
C      23.46088077      15.04925162      21.34604499    
C      14.44299763      21.19643065      14.99051836    
C      14.53727781      22.12774105      17.33603162    
C      11.93301601      21.20463851      15.08267831    
C      22.58730268      15.60341579      20.20855902    
C      12.01821869      22.14450671      17.41243290    
C      22.60358351      14.18360616      22.28634916    
C      22.09218673      16.20873783      23.68584526    
C      22.07049729      17.63384731      21.61157232    
C      20.59443868      15.59654390      21.76004663    
C      11.98325485      20.85169300      16.57908209    
C      21.47968247      15.04332519      22.89030910    
C      13.24000040      20.01433800      16.87312250    
C      24.07521085      16.21385101      22.14231680    
C      22.94867646      17.07212567      22.74284365    
C      12.26247503      15.73645249      16.79462099    
C      11.06094195      15.93904556      17.00728203    
C      19.54989837      18.05797973      10.38756982    
C      12.26754952      13.12591445      13.66475279    
C      11.21097332      17.39278440      12.59247898    
C      10.02050029      17.89596763      10.48210864    
C      16.28660450      15.81336036       9.66522292    
C      14.09559312      14.42780649       8.89239554    
C      15.26505584      15.15426684       9.40012567    
C       9.67209902      16.22844345      17.36450408    
C      20.49113861      18.86795843      10.40881506    
C      21.49951545      19.91768220      10.23583446    
C       7.81491142      19.10123657      12.02364114    
C       9.88648524      17.63141582      12.00935308    
C       8.68616892       9.73757786      12.94190778    
C       9.91066922      11.81426647      13.73535706    
C       9.19724160      18.86418988      12.65829046    
C      10.00571315      10.52551511      12.86996827    
C       7.98169839      19.36266580      10.51633499    
C      11.17088637      12.55516584      13.68401889    
C       8.96773296      16.39389226      12.20047005    
C       8.38439425       9.34696854      14.39920160    
C       7.54047203      10.60942913      12.40055243    
C      24.30075826      20.79523968       9.76934248    
C       8.63737439      18.13857820       9.85215050    
C       6.92829232      17.86129181      12.23332766    
C       7.58797232      16.64033382      11.56912814    
C       7.74867295      16.89985225      10.06132748    
C       9.58855487      11.39840494      15.19757415    
C      12.60114229      14.07234664       6.87375382    
C      23.23786518      20.88641058       8.65922456    
C       8.26506269      10.61750631      15.25858467    
C      13.82948723      14.82813608       7.41346571    
C      12.37163927      17.24056122      12.99702220    
C       8.73323993      12.67176073      13.19775365    
C       7.41592065      11.88025200      13.26016760    
C       7.11964264      11.49150194      14.71952613    
C       9.07411651      17.28790563      16.39979575    
C       7.29627230      15.82137957      19.10574878    
C      14.32578864      12.89260964       8.96031434    
C       7.57698918      18.15592166      18.21498830    
C      22.58336714      19.85338262      11.34328047    
C      23.62385668      20.96459419      11.14044313    
C       7.61894559      17.60280363      16.77997808    
C       8.14203864      17.10463211      19.18718655    
C      22.92964546      22.33521286      11.20935649    
C      20.82108675      21.31500628      10.29293559    
C       6.77536089      16.31858489      16.69844897    
C      11.60885053      14.02485947       9.17932027    
C      12.83361263      14.77258835       9.72944263    
C      12.84979096      12.55656058       6.95191588    
C       9.59883408      16.78469417      18.81310272    
C      22.54398745      22.25830823       8.72570757    
C      11.85638666      12.50836059       9.25562946    
C      21.86935622      22.42272500      10.09778163    
C      11.36545861      14.43607960       7.71639709    
C      22.19555574      19.77024622       8.85183491    
C       8.79663689      14.94907428      17.28848128    
C       7.34299844      15.26863886      17.67067563    
C      13.09442110      12.15061812       8.41433570    
C      20.41997530      13.56926361       9.87677812    
C      21.50918703      13.98586432       9.43892219    
C      17.31015171      11.53065480      11.40278311    
C      22.74113613      14.36141316       8.73578092    
C      16.55199085      10.62380578      11.78058103    
C      15.72454669       9.45668195      12.08611115    
C      24.12854099      15.63748608       6.44131376    
C      24.04634257      14.10659693       6.57597540    
C      24.14457262      16.27368129       7.84240478    
C      13.69283847       8.60138385      13.33704291    
C      22.85315166      15.90352276       8.59065445    
C      22.75187220      13.72415077       7.31725188    
C      25.36193893      15.76072016       8.63292202    
C      14.55479315       9.83553765      13.03289518    
C      25.26685892      13.59630885       7.36377723    
C      14.56071857       7.52956482      14.01780754    
C      15.11548863       6.56680894      11.75853308    
C      15.12336498       8.88363592      10.77079217    
C      16.57623627       8.34841844      12.76704026    
C      25.27407608      14.23030588       8.76609698    
C      15.70141298       7.12111493      13.06918684    
C      23.98610499      13.85482762       9.51525117    
C      13.10987517       8.04397939      12.02678673    
C      14.25806377       7.65002168      11.08148135    
C      17.52166251      14.71337507      19.43304950    
C      20.67844947      12.39802228      18.48254774    
C      22.82922304      10.78304620      18.20725659    
C      16.62528437      15.43632066      19.90200784    
C      21.69298632      11.70749387      18.27190891    
C      15.63965405      16.20405447      20.67357240    
C      14.29447523      18.35206628      20.82759685    
C      15.31262889      17.55991986      19.99184141    
C      13.30047297      16.20435803      21.65720935    
C      13.88749794      16.46862344      23.05404512    
C      12.99571043      17.53976200      20.95590973    
C      25.31014478      10.55824870      17.73335760    
C      15.18504173      17.28505965      22.91969476    
C      14.31589084      15.40549467      20.82277674    
C      14.87876416      18.62347881      22.22518993    
C      25.02077502       9.45112429      16.70487275    
C      16.21180362      16.49648336      22.08965289    
C      24.12187918      11.53134648      17.78222507    
C      23.97043798       8.05652737      18.50755468    
C      25.52003121       9.93476957      19.12414471    
C      24.25207259       9.16542695      19.53739461    
C      23.05853468      10.13369085      19.60025993    
C      22.55667175       9.65598682      17.17474877    
C      23.75183562       8.68791619      17.12086447    
C      19.57467606      10.44773909      14.19236214    
C      16.44341014      10.96752110      16.66005309    
C      14.27444637      10.97971907      18.26886529    
C      20.46507431      10.15680607      13.36428950    
C      15.41125083      11.12391078      17.35328510    
C      21.46644857       9.51595325      12.50487805    
C      22.84654231       9.65878492      10.38815652    
C      21.78961742      10.36519798      11.25002825    
C      23.82426636       8.58598789      12.43854175    
C      23.28072589       7.22072873      11.98557269    
C      24.13184765       9.45667820      11.20871914    
C      11.78213237      11.29943314      18.57495001    
C      21.99502694       7.42978629      11.16514344    
C      22.77566805       9.29330841      13.31006131    
C      22.31239950       8.29058767       9.93016530    
C      12.03961337      12.11016121      19.85684942    
C      20.93182187       8.13399262      12.02950587    
C      12.96242446      11.48061911      17.60747395    
C      13.17619912      10.11812977      20.88665391    
C      11.62899043       9.81009839      18.93163882    
C      12.91915751       9.30737654      19.60377055    
C      14.10434753       9.47756003      18.63626153    
C      14.51482459      11.78663533      19.57089082    
C      13.32749462      11.60597746      20.53075426    
C      20.51572051      22.86737479      22.70940430    
H      26.64904984      20.01982630      13.55501829    
H      26.53267855      19.94111435      11.78885614    
H      29.93226984      18.05042860      10.35622434    
H      28.42503652      16.21176987      21.27087290    
H      28.20332955      16.59485456      11.41981135    
H      27.43748578      17.92513693      10.54011553    
H      26.34829946      15.55636871      20.05746031    
H      26.98198648      17.08675236      19.42965273    
H      30.19669332      20.42712424      11.11016104    
H      28.61111582      20.18141410      10.35432519    
H      27.75491332      18.12049286      14.84426125    
H      28.39201184      16.71416416      13.98164491    
H      27.95063186      13.77642209      20.96771793    
H      29.69839241      14.07171907      20.94743230    
H      30.61763239      16.25100094      20.05130850    
H      29.52768508      17.50166653      19.42647290    
H      12.33278447      20.71864460      10.59934065    
H      12.12780435      20.89837137       8.84564105    
H      28.37781761      21.46943599      12.48377237    
H      30.51172483      16.95628677      12.53153307    
H      31.30365979      18.53472037      12.40036236    
H      30.24327640      18.24023265      14.65616708    
H      28.93763395      20.37723170      14.66427266    
H      30.38673301      20.54176397      13.65862790    
H      26.69648954      13.40144931      18.76526574    
H      27.57561411      13.40909694      17.23138275    
H      24.56867426      23.58356574      17.14181617    
H      13.17374108      22.95598979       9.84113640    
H      29.02357411      12.54459718      19.07858182    
H      22.26798907      22.64830649      16.92575780    
H      23.14729322      22.48644560      15.39681931    
H      28.51722773      15.61784084      16.31971761    
H      28.27500839      17.12070010      17.22328590    
H      30.59842452      16.25621500      17.54016985    
H      30.97125480      14.09761452      18.74579391    
H      30.11639705      13.82491708      17.21792133    
H      27.98252599      14.69148626      12.75179246    
H      27.38488241      13.78095741      11.36087642    
H      29.61986704      10.11069538      13.96689432    
H      30.99181146      10.68617150      13.00220359    
H      21.99601795      20.58720931      18.45298178    
H      22.68084764      19.03337426      17.96517311    
H      30.57637588      11.84779676      10.76659981    
H      28.91943536      12.09383308      10.18669725    
H      14.26436676      19.30166220      11.52192896    
H      15.39032069      18.52161628      10.39702087    
H      13.11216442      18.65529545       9.41882481    
H      29.83469685      14.21617637      11.13584310    
H      29.08988600       9.98302079      11.52956023    
H      15.08107875      18.77429965       7.88180799    
H      13.75188357      19.76214376       7.24687539    
H      17.08816140      21.66787599       9.23646523    
H      17.04905301      19.90303575       9.06975968    
H      31.43554338      13.17238909      12.76105377    
H      30.39105576      14.34992004      13.57234754    
H      26.24813827      19.78112957      15.97051794    
H      23.96055271      18.82801352      15.76603858    
H      24.14402313      20.23721087      14.71010460    
H      23.53484193      22.50515971      19.14819475    
H      25.29160641      22.27500662      19.15604941    
H      27.22244830      10.45519394      13.12878549    
H      26.94217418      11.27266761      11.58165864    
H      13.79097990      22.28544635       7.50436090    
H      15.15083058      23.08027108       8.31582792    
H      26.29004041      20.03311357      18.46638136    
H      25.22852262      18.69961982      17.96827785    
H      15.91362219      21.01418967       7.13007511    
H      26.56314340      22.07175066      16.95129796    
H      25.68886208      22.15814910      15.41124576    
H      16.81059477      22.64644510      20.52219162    
H      17.49004864      21.03134748      20.25554742    
H      20.00427059      20.72301030      20.01395025    
H      21.08277574      22.12650888      20.10343963    
H      18.07977006      23.05878434      24.03991634    
H      17.17525455      23.83614545      22.73042457    
H      19.48755228      24.77983299      22.88567147    
H      20.11632746      24.46285125      20.48300336    
H      18.36816245      24.68055221      20.65780357    
H      16.87271877      21.35549112      22.66248680    
H      18.83218192      19.88496245      22.12407251    
H      19.07995984      20.71825257      23.66763917    
H      21.13663638      20.84154841      22.24397284    
H      15.43771364      22.81919268      10.86603096    
H      14.28310177      21.83107211      11.77780991    
H      17.06395569      28.85802107      10.55133277    
H      20.68678592      26.81822376       9.39129323    
H      17.72691774      23.94681086      10.02547591    
H      16.25527635      24.81535443      10.49885743    
H      16.81609485      27.80237792       8.28647974    
H      15.69731578      27.07074548       9.44805220    
H      19.32686093      24.99875231       8.33402503    
H      18.94655498      26.56728516       7.60537284    
H      20.02363822      24.84905870      10.78394777    
H      20.09971656      26.31130772      11.77450173    
H      16.39264191      26.89014970      11.94372133    
H      17.96983148      27.51389506      12.45074637    
H      16.85583443      25.29527020       8.12038452    
H      19.53858585      28.58117612      10.75272739    
H      19.06513353      28.70023601       9.04931242    
H      28.08796187      11.78899175      15.13194422    
H      28.39114952      13.52755824      14.96918260    
H      30.53444436      12.23608534      14.91008278    
H      24.10723397      20.13651905      19.69804971    
H      12.33590639      23.93379418      15.34160051    
H      14.10771208      23.91530225      15.27641231    
H      13.30966179      23.87602292      17.64854616    
H      13.15553935      22.27849880      13.64081192    
H      24.26387893      14.43347488      20.90731310    
H      15.34671178      21.76801923      14.72327973    
H      14.44862887      20.27459014      14.38540113    
H      14.59234737      21.86397906      18.40361797    
H      15.44443850      22.70346165      17.09920990    
H      11.02317490      21.78914760      14.86305708    
H      11.88222965      20.28432800      14.47879360    
H      22.15367125      14.77834645      19.62317541    
H      23.19242307      16.20707857      19.51508850    
H      12.01747123      21.90479028      18.48836809    
H      11.11595220      22.74630000      17.21248176    
H      22.16751865      13.33707727      21.73215463    
H      23.23428829      13.76403836      23.08829126    
H      22.71100127      15.82441588      24.51355644    
H      21.29435010      16.82077845      24.13881592    
H      21.26681344      18.26151121      22.02730365    
H      22.67011956      18.26767853      20.93961020    
H      20.13091556      14.77529779      21.19100088    
H      19.77153402      16.20283461      22.17061042    
H      11.09519456      20.25679470      16.84846807    
H      20.85820420      14.42296193      23.55588375    
H      13.21140721      19.06841918      16.30938071    
H      13.28122037      19.75151998      17.94132152    
H      24.72102494      15.82459812      22.94730540    
H      24.71141030      16.83002247      21.48644943    
H      23.38239423      17.91605925      23.30374488    
H      10.51701368      17.03364530      10.01060751    
H      10.66947004      18.77081012      10.32645049    
H       7.34752636      19.97677313      12.50271218    
H       8.78173756       8.82585124      12.32981264    
H       9.10486771      18.69974740      13.74252672    
H       9.83757345      19.75039267      12.52395327    
H      10.84355744       9.90933621      13.22878521    
H      10.23194523      10.80219932      11.82833655    
H       7.00204506      19.56691064      10.05336119    
H       8.60646793      20.25623043      10.35701498    
H       9.44965114      15.51401582      11.74937403    
H       8.86028106      16.18315447      13.27635546    
H       9.18356916       8.69861675      14.79319910    
H       7.44632318       8.76828984      14.44473191    
H       6.59374546      10.04421392      12.41401036    
H       7.73783945      10.88507201      11.35169855    
H      24.81450282      19.82039599       9.72052138    
H      25.06898540      21.57377309       9.62471250    
H       8.76522290      18.32805014       8.77452097    
H       6.78407149      17.67355882      13.31041401    
H       5.92862313      18.03457945      11.80162678    
H       6.95934327      15.74955883      11.72927907    
H       8.19904349      16.02086890       9.57133559    
H       6.76111395      17.05507337       9.59692318    
H      10.41555266      10.78558780      15.58730800    
H       9.53971268      12.30330898      15.82247387    
H      12.43854119      14.36508753       5.82372902    
H      23.71698844      20.76281094       7.67369813    
H       8.05733694      10.34093205      16.30520999    
H      14.72017247      14.60231274       6.80781686    
H      13.66496395      15.91647130       7.35871478    
H       8.65305939      13.59167682      13.79836037    
H       8.95089542      12.97807343      12.16289531    
H       6.60162926      12.51311687      12.87075692    
H       6.16569476      10.94295619      14.78029009    
H       7.00802578      12.39779435      15.33787291    
H       9.13064107      16.89804507      15.37146750    
H       9.69359701      18.19747542      16.42743601    
H       7.68200800      15.06798425      19.81284560    
H       6.25394710      16.03269915      19.39445472    
H      15.22630593      12.62925304       8.38554840    
H      14.52081507      12.60066975      10.00383698    
H       6.54222305      18.41300403      18.49299374    
H       8.16679966      19.08489042      18.27952344    
H      23.06761795      18.86445168      11.33447880    
H      22.10051871      19.96237826      12.32744320    
H      24.37484104      20.88485707      11.94152739    
H       7.21677537      18.35482255      16.08104924    
H       8.12151993      17.50186841      20.21510771    
H      22.45615627      22.46482919      12.19578968    
H      23.66789009      23.14662864      11.09355418    
H      20.04581409      21.37268349       9.51166587    
H      20.31200615      21.42616619      11.26318883    
H       5.72552669      16.53973393      16.94910895    
H       6.78238035      15.92499588      15.66824978    
H      10.73177825      14.28809948       9.79336558    
H      13.00608962      14.50186047      10.78300775    
H      12.66672199      15.85976253       9.70665623    
H      13.71659331      12.28447540       6.32876244    
H      11.98099019      12.00746559       6.55165119    
H      10.02223754      16.04103481      19.50663928    
H      10.22430259      17.68814557      18.88754375    
H      23.28153768      23.06320649       8.56823634    
H      21.79277210      22.34482151       7.92197305    
H      10.97630119      11.96269956       8.87598796    
H      12.00363033      12.20382547      10.30295356    
H      21.36408343      23.40014840      10.14516278    
H      10.46847549      13.92832386       7.32155965    
H      11.17463480      15.52117960       7.65336512    
H      21.43455069      19.81021682       8.05673550    
H      22.67128192      18.78120130       8.79104314    
H       9.21750381      14.18298633      17.95839485    
H       8.84082726      14.54498726      16.26467344    
H       6.74468060      14.34516678      17.60889148    
H      13.27815307      11.06543054       8.46915315    
H      25.03821444      15.92337338       5.88629311    
H      23.26836714      16.01530381       5.86496564    
H      24.03597062      13.64378430       5.57483816    
H      24.20025531      17.37061512       7.74822453    
H      12.87242907       8.90349814      14.00922182    
H      21.96729308      16.28507680       8.06047651    
H      22.84803595      16.35756550       9.59537386    
H      22.66714705      12.62998190       7.41002700    
H      21.86933517      14.07049929       6.75848222    
H      26.29541566      16.04001140       8.11741666    
H      25.38681691      16.22490563       9.63187169    
H      14.96677988      10.25188538      13.96499947    
H      13.95070632      10.62861383      12.56772406    
H      25.23850262      12.49724589       7.43872343    
H      26.19373243      13.85781358       6.82638373    
H      14.97913625       7.92700531      14.95690770    
H      13.94937818       6.64979084      14.27870070    
H      14.49722961       5.67746319      11.96556783    
H      15.92889146       6.24937727      11.08517843    
H      15.94023359       8.61874481      10.08030496    
H      14.52295619       9.66449764      10.27751895    
H      17.01346062       8.74922399      13.69579132    
H      17.41724467       8.07901189      12.10927486    
H      26.13733114      13.85496243       9.33953421    
H      16.32086414       6.34897295      13.55357057    
H      23.98728344      14.30412179      10.52272679    
H      23.91713632      12.76469158       9.64982831    
H      12.47833726       7.16365644      12.23364706    
H      12.46292488       8.79681665      11.54737761    
H      13.84593221       7.26092929      10.13617522    
H      14.08603034      19.30730267      20.31800475    
H      14.91348768      17.36991280      18.98180245    
H      16.24104434      18.13990368      19.86754468    
H      12.37416797      15.61300787      21.74784661    
H      13.16250291      17.01659517      23.67829772    
H      14.09222077      15.51364149      23.56407383    
H      12.57054397      17.35067812      19.95787145    
H      12.24534617      18.10920896      21.53038252    
H      26.20933769      11.11709163      17.43083983    
H      15.60765239      17.47416585      23.91958358    
H      13.90924615      15.19653209      19.82028098    
H      14.52934446      14.43752494      21.30135717    
H      15.79998785      19.22163106      22.13864984    
H      14.16785263      19.20995777      22.83108857    
H      24.88952826       9.89852982      15.70640902    
H      25.87688965       8.75789700      16.64059531    
H      16.46460125      15.54651241      22.58516580    
H      17.14784585      17.06815057      21.98596228    
H      24.31938418      12.35365716      18.48785131    
H      23.96663543      11.99148648      16.79241549    
H      24.82141576       7.35567864      18.47445331    
H      23.08316323       7.47492360      18.80539543    
H      26.38475161       9.25133262      19.10598202    
H      25.74339612      10.72106300      19.86524571    
H      24.39450330       8.71776652      20.53372002    
H      22.14286909       9.60480574      19.90930844    
H      23.24543609      10.92372350      20.34407388    
H      21.63558792       9.12156350      17.45090384    
H      22.37576195      10.10993600      16.18902842    
H      23.53723956       7.89587959      16.38463725    
H      23.06212265      10.28916372       9.50993075    
H      22.15281084      11.35477189      11.56975380    
H      20.86853656      10.53819151      10.67315170    
H      24.74252180       8.44378783      13.03191495    
H      24.03861308       6.69797144      11.37819009    
H      23.07454880       6.58198679      12.86055023    
H      24.52899356      10.43046296      11.53583307    
H      24.90644687       8.97798249      10.58735116    
H      10.86188476      11.66134982      18.08904438    
H      21.59711789       6.45330677      10.84435531    
H      23.15188772      10.27062150      13.65345869    
H      22.54795566       8.69353280      14.20374011    
H      21.40810293       8.41768201       9.31332365    
H      23.06276873       7.78346854       9.29995959    
H      12.13680883      13.17873914      19.60870987    
H      11.18524581      12.00974591      20.54720877    
H      20.67367378       7.51907025      12.90601662    
H      20.00714985       8.28755345      11.45211290    
H      12.79044407      10.92388566      16.67341498    
H      13.07268035      12.54009599      17.32970055    
H      12.33951123       9.97843628      21.59134208    
H      14.08468841       9.75321199      21.39130051    
H      10.77130272       9.67484356      19.61102602    
H      11.42106094       9.21962697      18.02385757    
H      12.81656346       8.23882913      19.85606414    
H      15.03531166       9.10752424      19.09270279    
H      13.93999240       8.89690331      17.71533249    
H      15.45107066      11.45019544      20.04209354    
H      14.65075638      12.84672835      19.31343836    
H      13.51753019      12.18675582      21.44798829    
H      21.45226729      23.31778357      22.34138142    
H      20.63254529      22.72986117      23.79764274    
