# Supplementary material for: Solvent-mediated assembly of atom-precise gold–silver nanoclusters to semiconducting one-dimensional materials
Source: Nat Commun. 2020 May 6;11:2229. doi: 10.1038/s41467-020-16062-6 (PMC7203111; doi:10.1038/s41467-020-16062-6)
Supplement: Supplementary file 5 — Supplementary Data 2 [file 41467_2020_16062_MOESM5_ESM.txt]

574
model 2
Au      20.81347084      15.26802609      14.47624237      
Au      22.99026644      16.49631273      13.08181426      
Au      22.93025132      13.47225319      14.00528872      
Au      23.01002750      15.88121944      16.25727656      
Au      18.99555398      19.92144461      13.89885555      
Au      18.35560100      23.72812470      15.64319978      
Au      18.27834371      18.56684324      17.86818183      
Au      16.27257088      15.30711644      14.54161108      
Au      14.23135297      17.03040680      13.48841631      
Au      14.19631743      15.57901923      16.45182762      
Au      14.12344795      13.68655839      13.67466203      
Au      17.95322465      16.88636396      10.10009426      
Au      18.88946648      12.57674391      10.70831832      
Au      19.06838614      13.56324710      18.82940544      
Au      18.08238930      10.77178592      15.46277769      
Au      20.39297354      16.08181995      17.25403369      
Au      21.26011094      17.91375417      15.13780980      
Au      21.27339219      13.38906547      16.44292668      
Au      21.20941743      14.57053751      11.82543668      
Ag      18.53413572      13.82273556      15.64937582      
Ag      18.52952769      14.93934477      12.72008039      
Au      16.83045051      15.47843385      17.32659759      
Au      17.03484429      17.69460941      12.98063988      
Au      16.73760027      12.79761074      13.20798408      
Au      15.82971909      15.26416957      11.81566697      
Ag      15.78945551      13.01724493      16.01588000      
Au      15.94917028      17.87394228      15.66844494      
Au      18.57647282      16.80139431      15.18745113      
Ag      20.23849365      12.54374318      13.75302952      
Au      20.20739369      17.27972500      12.49221536      
Ag      25.28271084      15.24680583      14.51390198      
Ag      17.69389224      22.32289645      12.94985755      
Ag      18.90114221      21.02784322      16.58534358      
Ag      11.92073979      15.39869095      14.48546819      
C      24.88171502      13.00115325      13.74516111       
C      26.09033124      12.84494320      13.52371249       
C      17.44830139      20.06147740      12.56821667       
C      24.96794163      15.75753970      16.77902563       
C      26.08579901      17.46277389      12.80798265       
C      27.21227341      19.65851794      12.66736180       
C      20.60266956      20.10464114      15.15772911       
C      22.97889852      20.51919541      16.40705282       
C      21.73703666      20.14959849      15.70948184       
C      27.48974088      12.59544482      13.16158727       
C      16.66062854      20.43541439      11.66957595       
C      15.70616296      20.59290346      10.57002400       
C      29.51424408      18.39123049      11.33631588       
C      27.39332406      18.11349586      12.70271519       
C      28.48444709      15.78761819      20.28936125       
C      27.29877898      15.37148022      18.08104784       
C      28.14809129      17.68820276      11.41406806       
C      27.19761209      16.03824300      19.48229272       
C      29.30648951      19.91498515      11.30114342       
C      26.06251469      15.59844535      17.33242810       
C      28.27471090      17.75540312      13.93110826       
C      28.69378752      14.27407907      20.47187015       
C      29.68714880      16.38704218      19.53922822       
C      12.91390534      20.75969797       9.58073315       
C      28.57662576      20.35972223      12.58029876       
C      30.36392455      18.01790192      12.56434817       
C      29.63555627      18.46318319      13.84436087       
C      29.42345809      19.98703734      13.80951907       
C      27.53423544      13.84916700      18.28567810       
C      24.47657603      22.42982748      17.12512770       
C      13.83461116      21.99119154       9.59828691       
C      28.81974631      13.60678442      19.09196763       
C      23.18167336      22.06143698      16.37566247       
C      24.94409728      16.99647741      12.90092742       
C      28.52863350      15.97037574      17.34804117       
C      29.81155666      15.72015180      18.15831405       
C      30.01996582      14.20589485      18.33787819       
C      27.99511149      13.72627046      12.22474627       
C      29.97887423      10.96839899      13.26463031       
C      22.90821809      20.04967700      17.88788962       
C      29.56515499      12.14124037      11.07846362       
C      14.76629390      19.35248904      10.52843342       
C      13.76060015      19.49193221       9.37633496       
C      29.45692728      13.48359342      11.82253229       
C      29.09533626      11.00566996      12.00531315       
C      14.51710423      19.58089447       8.04057742       
C      16.45335696      20.68685114       9.20957343       
C      30.34087823      13.44663946      13.08113209       
C      25.49486662      20.22809501      16.48543117       
C      24.20924525      19.84596545      15.73578603       
C      24.38590422      21.95690273      18.58698666       
C      27.62938690      11.24052006      12.41199122       
C      14.59483103      22.08501569       8.26193164       
C      25.40347331      19.74961075      17.94397815       
C      15.43956672      20.81398532       8.05968545       
C      25.67965433      21.75384739      16.44403608       
C      17.65288102      21.87716427      20.71371581       
C      20.12953920      21.52050164      20.39093674       
C      18.81167699      22.78983523      18.71770677       
C      18.95451482      22.50642500      20.14403855       
C      18.66207108      23.10540029      17.53027400       
C      18.10893362      22.89804786      22.96750488       
C      19.40396350      23.52701208      22.42284182       
C      19.24655148      23.82345692      20.92059794       
C      17.81619630      21.58709504      22.21531973       
C      18.98065381      20.60237790      22.42386961       
C      20.28091011      21.23185118      21.89335441       
C      14.83181711      21.86010329      10.76067460       
C      18.02018006      24.79515785      12.58481000       
C      18.08203554      24.35132647      13.74702278       
C      17.64363440      27.80859794      10.24682203       
C      19.73083760      26.54514032       9.64775710       
C      17.35301199      24.88011691      10.17329951       
C      16.89087088      27.10071985       9.10552419       
C      18.10711242      25.56885832      11.33961819       
C      18.97952330      25.83274920       8.50854686       
C      19.60029797      25.72607668      10.94143665       
C      17.50558173      26.98970914      11.54470206       
C      17.49204148      25.70153095       8.88190926       
C      19.12973311      27.94326446       9.86937585       
C      28.40519847      12.55751173      14.41450878       
C      29.86778047      12.31207248      14.00635423       
C      24.20280661      20.42968913      18.62323498       
C      16.72090526      19.54865158      17.01958095       
C      15.61389867      19.98525621      16.60809478       
C      19.73185339      17.56235816      18.84694040       
C      14.39039555      20.76785353      16.37585526       
C      20.55031658      16.96550467      19.57994822       
C      21.41079511      16.43605346      20.64852497       
C      13.02700126      23.26927642      15.54307085       
C      13.13548666      22.86927350      17.02481148       
C      12.98295626      22.00205358      14.67194354       
C      23.44171385      15.02829079      21.20804551       
C      14.26682469      21.18283373      14.88532835       
C      14.42010488      22.05199413      17.25202632       
C      11.75777594      21.15487030      15.05667326       
C      22.56038328      15.56820524      20.07285685       
C      11.91099241      22.02315424      17.41570470       
C      22.58846422      14.16479134      22.15369292       
C      22.07696747      16.20540918      23.53763298       
C      22.04326529      17.61158470      21.44676743       
C      20.57162883      15.57020301      21.63293535       
C      11.86224773      20.75895914      16.53953413       
C      21.46669297      15.02734341      22.75934107       
C      13.13768566      19.92999765      16.75802679       
C      24.05304786      16.20233131      21.99124410       
C      22.92460435      17.06459982      22.58354144       
C      12.22076641      15.71445979      16.83589167       
C      11.01505671      15.89617608      17.04306274       
C      19.57049829      18.02989968      10.44512148       
C      12.16818597      13.16386408      13.71044918       
C      11.10561395      17.39857977      12.63440148       
C       9.95673317      17.88538544      10.50465628       
C      16.29629123      15.80259373       9.68343931       
C      14.06171920      14.41343072       9.02868332       
C      15.25284533      15.12842042       9.50863907       
C       9.62002305      16.19470482      17.36733985       
C      20.50419773      18.85477324      10.50396268       
C      21.50933860      19.90896279      10.35162705       
C       7.68661903      19.03474734      11.99677353       
C       9.78926837      17.61180465      12.02644393       
C       8.64119685       9.70864866      13.05336069       
C       9.83571516      11.81368726      13.82817210       
C       9.05711239      18.82452301      12.66494207       
C       9.94802095      10.51765450      12.97568705       
C       7.88691413      19.30835152      10.49624660       
C      11.08414741      12.57271993      13.75690697       
C       8.89096547      16.35605267      12.19641130       
C       8.35366083       9.32199674      14.51533498       
C       7.47407754      10.55456076      12.51591973       
C      24.31354347      20.78334899       9.89347495       
C       8.58625734      18.10319073       9.84412247       
C       6.81597009      17.77727307      12.17495491       
C       7.52268914      16.57211733      11.52789681       
C       7.72236474      16.84304173      10.02661157       
C       9.52906793      11.39970493      15.29551323       
C      12.54489598      14.02314735       7.03755433       
C      23.24494143      20.90219805       8.79141248       
C       8.21971571      10.59642575      15.36537633       
C      13.80033942      14.76282661       7.53646455       
C      12.26004631      17.26110684      13.05953052       
C       8.64105730      12.64485136      13.28531624       
C       7.33856253      11.83130625      13.36341676       
C       7.05993536      11.45257902      14.82814917       
C       9.09734852      17.33703941      16.45458676       
C       7.15917792      15.75197639      18.96935584       
C      14.25402389      12.87691466       9.15128119       
C       7.54741086      18.12980389      18.25774713       
C      22.60171747      19.80669957      11.44679868       
C      23.64331676      20.91859754      11.27188640       
C       7.63743105      17.67376224      16.79097074       
C       8.03698084      16.99746677      19.17836684       
C      22.95665700      22.28913211      11.37825227       
C      20.83823077      21.30714916      10.44712639       
C       6.75988671      16.42836803      16.58158601       
C      11.56868509      14.08383667       9.35101314       
C      12.81499979      14.82417034       9.85825073       
C      12.74817722      12.50345022       7.16970747       
C       9.49909468      16.65426899      18.84702675       
C      22.56104957      22.27607708       8.89478283       
C      11.78425327      12.56687788       9.49086241       
C      21.89331635      22.41097750      10.27300742       
C      11.32513623      14.44711295       7.87610926       
C      22.19511133      19.78944781       8.96033226       
C       8.71101842      14.95478938      17.16210873       
C       7.25127605      15.29711747      17.50207486       
C      12.99918967      12.14562922       8.64477724       
C      20.53388970      13.48053306       9.96821849       
C      21.63373146      13.97229039       9.61216458       
C      17.36618817      11.50244948      11.47721795       
C      22.84352050      14.36716143       8.87534293       
C      16.54884733      10.65790292      11.90176355       
C      15.70244669       9.49942806      12.20725856       
C      24.11951302      15.65971583       6.53093163       
C      24.06108668      14.12874035       6.66716878       
C      24.18206792      16.29645183       7.93101674       
C      13.68616215       8.63801534      13.47013831       
C      22.92671241      15.91017791       8.73058196       
C      22.80304279      13.73035246       7.45804707       
C      25.43623168      15.79930230       8.66984020       
C      14.55173050       9.87274289      13.17768636       
C      25.31526456      13.63073853       7.40723699       
C      14.55127068       7.54675096      14.12425641       
C      15.07987497       6.61433930      11.84793838       
C      15.08249407       8.94576562      10.89216738       
C      16.55676356       8.37578722      12.86190660       
C      25.37302429      14.26915836       8.80493056       
C      15.68093337       7.14780476      13.15943092       
C      24.12276368      13.87671789       9.60825942       
C      13.08425460       8.10031462      12.16025749       
C      14.21844592       7.70969886      11.19743053       
C      17.50156547      14.72528184      19.34509455       
C      20.68227416      12.43153866      18.39813498       
C      22.85413212      10.84261500      18.09833336       
C      16.59217198      15.47020700      19.77388541       
C      21.71107779      11.76656097      18.12876965       
C      15.59360051      16.22947401      20.54027128       
C      14.21041481      18.35006038      20.68856445       
C      15.23792355      17.57232912      19.85195863       
C      13.26546390      16.18925521      21.54537945       
C      13.85274205      16.48646441      22.93653217       
C      12.92877861      17.51232776      20.83725006       
C      25.35006580      10.63493092      17.71817648       
C      15.13447892      17.32427565      22.78317500       
C      14.28846980      15.40427629      20.70796641       
C      14.79845202      18.64793487      22.07664725       
C      25.10135271       9.54844560      16.65808931       
C      16.16978360      16.54403452      21.95186684       
C      24.16030053      11.60509959      17.74825913       
C      23.99387103       8.11529806      18.40224039       
C      25.51162847       9.98466645      19.10331384       
C      24.23015802       9.21002227      19.45884886       
C      23.02766214      10.17264582      19.49092476       
C      22.62682781       9.72670292      17.04273150       
C      23.82792539       8.76644924      17.01948382       
C      19.64149277      10.38628487      14.23385149       
C      16.47373150      10.94209552      16.66514424       
C      14.30465881      10.93101245      18.28144523       
C      20.52993105      10.03310349      13.43893435       
C      15.44524886      11.02612353      17.36397105       
C      21.52405926       9.42932525      12.54233043       
C      22.86700706       9.71110981      10.40631273       
C      21.84518366      10.36507534      11.34768548       
C      23.87138380       8.49119573      12.35509096       
C      23.30702500       7.16681855      11.81163219       
C      24.16677295       9.44018618      11.18160271       
C      11.82984652      11.37167209      18.58684483       
C      22.00480791       7.44208528      11.03738974       
C      22.84864513       9.14508692      13.29916750       
C      22.30309917       8.38766625       9.86089128       
C      12.12491325      12.18769433      19.85572905       
C      20.96893181       8.09096927      11.97441292       
C      13.01449925      11.48275821      17.61705491       
C      13.17086384      10.16363273      20.91685437       
C      11.60987213       9.89808348      18.96504100       
C      12.87716998       9.34761788      19.64590607       
C      14.06541687       9.44709693      18.67336064       
C      14.58493070      11.74334773      19.57404996       
C      13.39055489      11.63747733      20.53570177       
C      20.56955870      22.54610625      22.63991140       
H      26.67570464      19.97905652      13.57286954       
H      26.58455037      19.92963900      11.80475741       
H      30.02788440      18.06316010      10.41814260       
H      28.38350028      16.26765546      21.27595504       
H      28.27989403      16.59597596      11.40867680       
H      27.53317568      17.94426569      10.53685098       
H      26.32640783      15.62572147      20.01167303       
H      27.02205694      17.11901304      19.35738961       
H      30.27864429      20.42947187      11.22103156       
H      28.71788040      20.19456179      10.41188753       
H      27.74302522      18.04062705      14.85116481       
H      28.41037439      16.66270418      13.96951464       
H      27.84724067      13.83713185      21.02780028       
H      29.60125377      14.08639689      21.06952166       
H      30.61190305      16.23265658      20.11906196       
H      29.55671777      17.47547515      19.42324925       
H      12.35986600      20.68864575      10.53133624       
H      12.16982903      20.85331355       8.77334218       
H      28.41416478      21.44956847      12.55690835       
H      30.54303322      16.93078231      12.58738858       
H      31.35147585      18.50455412      12.50166781       
H      30.23486932      18.19235962      14.72943892       
H      28.92271521      20.32345837      14.73246359       
H      30.39778089      20.50092944      13.76680471       
H      26.66490658      13.41872043      18.80515310       
H      27.59408074      13.35788733      17.30306312       
H      24.59791795      23.52455231      17.09843993       
H      13.23472194      22.90246855       9.75039801       
H      28.96466466      12.52142117      19.21395025       
H      22.31348614      22.56214982      16.83139572       
H      23.24148261      22.39826640      15.32897876       
H      28.60988514      15.51760943      16.34790662       
H      28.36985592      17.04953157      17.19921534       
H      30.66750285      16.15073234      17.61303280       
H      30.95096012      14.01494414      18.89670181       
H      30.13125301      13.72057619      17.35474754       
H      27.89143263      14.69166982      12.74460637       
H      27.34850401      13.77395012      11.33589325       
H      29.66350024      10.14361965      13.92468230       
H      31.02823479      10.77625583      12.98695776       
H      22.03910177      20.51841764      18.37097639       
H      22.74597136      18.96163602      17.91621943       
H      30.60619501      11.96597597      10.76124846       
H      28.94892186      12.16291122      10.16442553       
H      14.24126382      19.25164272      11.49018153       
H      15.37508692      18.44518775      10.39576548       
H      13.10553912      18.60583109       9.38150150       
H      29.78607424      14.30412191      11.16307527       
H      29.16600837      10.04269927      11.47401799       
H      15.10605141      18.66336501       7.88003040       
H      13.80255028      19.65808246       7.20457568       
H      17.12565552      21.56046666       9.22225165       
H      17.07951161      19.79182499       9.08096826       
H      31.39466713      13.29113622      12.79824793       
H      30.29119757      14.41260245      13.61015370       
H      26.34649084      19.73513379      15.99059504       
H      24.07735021      18.75385178      15.73871452       
H      24.27143199      20.15998650      14.68248307       
H      23.54296098      22.45411504      19.09421903       
H      25.30142136      22.24150379      19.13147168       
H      27.27899142      10.42479338      13.06399244       
H      26.97891882      11.24820999      11.52425098       
H      13.87742891      22.19934735       7.43253753       
H      15.24135432      22.97851105       8.25310620       
H      26.33254273      19.99930662      18.48383545       
H      25.29253129      18.65412762      17.97111793       
H      15.99191929      20.87767241       7.10812262       
H      26.61183910      22.03871841      16.95921689       
H      25.76793988      22.09493188      15.39943205       
H      16.81383500      22.56932663      20.54184445       
H      17.43028163      20.95154889      20.15970577       
H      19.93750004      20.58913815      19.83581955       
H      21.05511114      21.96092919      19.98704757       
H      18.21301447      22.69683988      24.04700865       
H      17.26500828      23.59709754      22.85095621       
H      19.61312641      24.47058295      22.95143437       
H      20.16252994      24.28424829      20.51967721       
H      18.42554729      24.53725411      20.74912946       
H      16.88188423      21.14618175      22.59661920       
H      18.77729117      19.65777063      21.89241935       
H      19.08427021      20.35706546      23.49385785       
H      21.11949394      20.53329801      22.03871709       
H      15.47837024      22.74906913      10.81669139       
H      14.29247774      21.78901383      11.71867294       
H      17.21388047      28.80937995      10.41142223       
H      20.79842116      26.63530175       9.38938393       
H      17.75525577      23.86411212      10.03261285       
H      16.29043656      24.77728611      10.44315278       
H      16.96364356      27.69539202       8.18074411       
H      15.81989712      27.01823901       9.35255044       
H      19.41907359      24.83766504       8.33031433       
H      19.08438417      26.40379653       7.57137575       
H      20.04083105      24.72613620      10.81372988       
H      20.14029643      26.21331300      11.76780662       
H      16.44727765      26.89728440      11.83426258       
H      18.02808590      27.48756903      12.37578444       
H      16.94747013      25.18891092       8.07179611       
H      19.67893022      28.46833094      10.66814181       
H      19.23330217      28.55081073       8.95627499       
H      28.05412966      11.76809771      15.09805188       
H      28.31528090      13.51511088      14.95247704       
H      30.49599867      12.29123459      14.91284492       
H      24.12674136      20.08870974      19.66941975       
H      12.11621627      23.86880901      15.38222759       
H      13.88428547      23.89798683      15.25457001       
H      13.17869795      23.77552449      17.65167503       
H      12.91446308      22.28467204      13.60848059       
H      24.24570669      14.41460736      20.76761666       
H      15.15312863      21.77299514      14.59839864       
H      14.26045695      20.27653790      14.25885355       
H      14.50911660      21.76927913      18.31248725       
H      15.30951761      22.64948535      16.99909566       
H      10.83240956      21.72997078      14.88335852       
H      11.70494177      20.25153393      14.42776894       
H      22.13165594      14.73827436      19.49297403       
H      23.15899832      16.17128420      19.37259811       
H      11.96698816      21.74442412      18.48156635       
H      10.98637576      22.60994830      17.28618091       
H      22.15220184      13.31794750      21.60077584       
H      23.21937319      13.74362587      22.95478819       
H      22.70519775      15.82984127      24.36221241       
H      21.27722021      16.81362009      23.99188985       
H      21.24185052      18.24472834      21.85666818       
H      22.64065793      18.23471869      20.76255364       
H      20.10249471      14.74309134      21.07658883       
H      19.75259654      16.17943916      22.04874107       
H      10.99035019      20.14604080      16.81886685       
H      20.85304945      14.41218507      23.43777096       
H      13.11214399      19.01333605      16.14893699       
H      13.21801900      19.61474876      17.80994625       
H      24.70209284      15.82509759      22.79925930       
H      24.68479855      16.81508934      21.32734816       
H      23.35579881      17.91755423      23.13326805       
H      10.47421065      17.03255748      10.03982441       
H      10.59681307      18.77013983      10.36584719       
H       7.18887551      19.89857393      12.46654239       
H       8.75166445       8.79735439      12.44263160       
H       8.93914445      18.64975894      13.74463508       
H       9.68003162      19.72665053      12.55409720       
H      10.79180934       9.91591976      13.34520313       
H      10.17433141      10.78886341      11.93323026       
H       6.91442010      19.48907644      10.01037437       
H       8.49478594      20.21784988      10.35698426       
H       9.40316212      15.48417138      11.76197517       
H       8.76310372      16.14818019      13.27023469       
H       9.16482889       8.68943728      14.91069599       
H       7.42442800       8.73068031      14.57236566       
H       6.53688827       9.97493281      12.55369673       
H       7.64469371      10.81427076      11.45810250       
H      24.83196622      19.81377792       9.81862527       
H      25.07676201      21.56966553       9.76422765       
H       8.73722965      18.29765738       8.77026642       
H       6.63623351      17.58471039      13.24518155       
H       5.82870823      17.93561458      11.70928622       
H       6.91449600      15.66219149      11.66132303       
H       8.20788593      15.97779735       9.54664097       
H       6.74540862      16.97905120       9.53457632       
H      10.36975647      10.80398390      15.68366037       
H       9.46041265      12.30386528      15.91910461       
H      12.37786893      14.28574865       5.98057455       
H      23.71661431      20.79476812       7.80144270       
H       8.02206819      10.32353549      16.41460648       
H      14.67744371      14.48205626       6.93348115       
H      13.66727803      15.85099375       7.43405522       
H       8.54936377      13.57218654      13.87134426       
H       8.84902129      12.94072581      12.24498976       
H       6.50968973      12.44630439      12.97706010       
H       6.11194305      10.89566640      14.90563749       
H       6.94692622      12.36460832      15.43741172       
H       9.19424120      17.02469937      15.40348595       
H       9.73969914      18.22227937      16.58078027       
H       7.48868804      14.94126450      19.63990192       
H       6.11296896      15.98026030      19.22946415       
H      15.14245692      12.57284672       8.57659967       
H      14.45244272      12.61960216      10.20237452       
H       6.50818851      18.39747814      18.50944328       
H       8.15850612      19.03481628      18.40842325       
H      23.08270425      18.81906606      11.39492232       
H      22.12622855      19.87394841      12.43686116       
H      24.39906906      20.81620753      12.06601301       
H       7.29618120      18.48652033      16.12830944       
H       7.97688293      17.32371379      20.22957624       
H      22.48786055      22.40483897      12.36844164       
H      23.70153491      23.09532379      11.27334131       
H      20.05912913      21.38743383       9.67123455       
H      20.33516926      21.40036143      11.42301787       
H       5.70591631      16.66344751      16.80115671       
H       6.80258818      16.10760027      15.52775018       
H      10.70345190      14.39073236       9.96166171       
H      12.99132339      14.59306471      10.91989963       
H      12.67318622      15.91469177       9.79193490       
H      13.59883009      12.17885875       6.54879456       
H      11.85533643      11.97328576       6.79813232       
H       9.86604056      15.85205604      19.50678731       
H      10.14794297      17.52970540      19.00599449       
H      23.30512161      23.07754792       8.75671264       
H      21.81199938      22.39084699       8.09337133       
H      10.88208035      12.02214535       9.16147727       
H      11.95058944      12.31502699      10.55002037       
H      21.39965806      23.39127873      10.34862129       
H      10.41686093      13.94539318       7.50217057       
H      11.15715621      15.53302908       7.77737228       
H      21.43099093      19.85444373       8.17043877       
H      22.66592690      18.79966566       8.87411226       
H       9.07311931      14.13091052      17.79714534       
H       8.79452258      14.61808903      16.11696608       
H       6.62472038      14.40242663      17.35178087       
H      13.15965496      11.05863771       8.74032162       
H      25.00340999      15.95539482       5.94121971       
H      23.23318188      16.02684565       5.98861471       
H      24.01278396      13.66793173       5.66644948       
H      24.22354178      17.39365856       7.83560301       
H      12.87592192       8.93213903      14.15800551       
H      22.01601639      16.28101701       8.23565945       
H      22.95113496      16.36014550       9.73617932       
H      22.73806172      12.63496118       7.55644908       
H      21.89518966      14.06446440       6.93314891       
H      26.34296633      16.09530396       8.11638706       
H      25.49842641      16.26021154       9.66820303       
H      14.98398576      10.26411206      14.11159338       
H      13.94708437      10.68236309      12.74138621       
H      25.29603734      12.53219561       7.48925532       
H      26.21856615      13.89705870       6.83386758       
H      14.97804891       7.91780676      15.06978529       
H      13.93175349       6.66713317      14.36629858       
H      14.46313358       5.72248557      12.04935698       
H      15.88333313       6.30285568      11.16107125       
H      15.88981471       8.69008216      10.18877182       
H      14.47468871       9.73168785      10.41823569       
H      17.00942813       8.76361677      13.78793485       
H      17.38847926       8.11073726      12.18960972       
H      26.26795419      13.91105620       9.34043452       
H      16.30715158       6.36898598      13.62460908       
H      24.15634703      14.32484192      10.61334397       
H      24.07595292      12.78543379       9.74355157       
H      12.44939295       7.22178660      12.36905066       
H      12.43976308       8.86484972      11.69597889       
H      13.79120731       7.33501496      10.25269922       
H      13.98040325      19.29522923      20.17075994       
H      14.83915805      17.36702684      18.84628688       
H      16.15688733      18.16514030      19.71582177       
H      12.35272546      15.58033620      21.65175463       
H      13.11474796      17.03117696      23.54815048       
H      14.07546002      15.54527502      23.46550984       
H      12.49167105      17.31012650      19.84686035       
H      12.17728138      18.07083024      21.42088334       
H      26.26145149      11.19745503      17.46172063       
H      15.56612966      17.53426104      23.77585220       
H      13.87604552      15.17976901      19.71298468       
H      14.52635208      14.44346844      21.19028386       
H      15.70520815      19.26420451      21.97410367       
H      14.07742093      19.22732067      22.67748484       
H      24.98946646      10.01037302      15.66430553       
H      25.96537185       8.86476722      16.60426846       
H      16.43762149      15.60286502      22.45655997       
H      17.09440535      17.13194626      21.84331745       
H      24.32702551      12.39855356      18.49426030       
H      24.04576471      12.10391113      16.77362576       
H      24.84593173       7.41414494      18.39005607       
H      23.09638979       7.52838846      18.65776853       
H      26.37609017       9.30055337      19.10465655       
H      25.71198539      10.75885139      19.86343529       
H      24.33843801       8.74950042      20.45479299       
H      22.10643223       9.62762749      19.75069957       
H      23.17301107      10.94922677      20.25875035       
H      21.70110614       9.18238565      17.28602226       
H      22.47648659      10.18813393      16.05640618       
H      23.64853565       7.98486185      16.26296471       
H      23.06639797      10.40131538       9.57075524       
H      22.24268621      11.31686659      11.73580123       
H      20.91564764      10.60255787      10.80865668       
H      24.79888703       8.29957475      12.91964638       
H      24.04819387       6.68869886      11.14931231       
H      23.11520853       6.46575566      12.63988285       
H      24.58126266      10.38762724      11.55919567       
H      24.92131472       8.99119547      10.51356738       
H      10.93012996      11.77068137      18.09314304       
H      21.59038587       6.49412717      10.65562687       
H      23.24738452      10.09242423      13.69540445       
H      22.64485391       8.48780640      14.15802610       
H      21.38544578       8.57223821       9.27824710       
H      23.03333098       7.91990594       9.17914664       
H      12.25731049      13.24810375      19.59230936       
H      11.26680788      12.12794474      20.54684247       
H      20.72187048       7.41136868      12.80579878       
H      20.03345195       8.29523932      11.43131196       
H      12.81188262      10.92255621      16.69135324       
H      13.17199482      12.53388193      17.32595667       
H      12.32912508      10.07813495      21.62361794       
H      14.06205469       9.76722794      21.43022603       
H      10.74740387       9.80510256      19.64543257       
H      11.37703318       9.30501743      18.06524839       
H      12.72538304       8.28953843      19.91147857       
H      14.97989315       9.03732713      19.13027419       
H      13.86503813       8.85944875      17.76389985       
H      15.49845301      11.35749192      20.05243073       
H      14.78238016      12.79111452      19.30590203       
H      13.60931678      12.22379197      21.44364846       
H      21.51077570      22.98871331      22.27412109       
H      20.70200269      22.35483083      23.71708528       
