# Supplementary material for: Solvent-mediated assembly of atom-precise gold–silver nanoclusters to semiconducting one-dimensional materials
Source: Nat Commun. 2020 May 6;11:2229. doi: 10.1038/s41467-020-16062-6 (PMC7203111; doi:10.1038/s41467-020-16062-6)
Supplement: Supplementary file 6 — Supplementary Data 3 [file 41467_2020_16062_MOESM6_ESM.txt]

574
model 3
Au      20.90936317      15.21146911      14.48194343      
Au      23.01330157      16.48744705      13.08843378      
Au      22.99771727      13.37528346      14.00543806      
Au      23.08876399      15.79213189      16.26609591      
Au      18.96404912      19.91665033      13.89429484      
Au      18.36542992      23.72627293      15.65174853      
Au      18.25994725      18.42553926      17.86505995      
Au      16.35582693      15.34997684      14.55246229      
Au      14.32294033      16.90329852      13.49438945      
Au      14.23266577      15.55838575      16.43452033      
Au      14.22680760      13.69136159      13.75589530      
Au      17.93742905      16.87412023      10.12225022      
Au      18.77152033      12.65930242      10.71121953      
Au      18.96698074      13.47278280      18.83612603      
Au      18.06831283      10.74056312      15.43888239      
Au      20.48153931      15.99258933      17.24416800      
Au      21.30306218      17.87529748      15.15198291      
Au      21.20734753      13.28340210      16.43984419      
Au      21.27882629      14.47526262      11.84492664      
Au      18.56609324      13.94628044      15.56031677      
Ag      18.57141631      14.96025333      12.71887847      
Ag      16.89841273      15.44559918      17.40321140      
Ag      17.09635841      17.65509640      12.94485853      
Ag      16.88497977      12.72802065      13.30220385      
Ag      15.87956824      15.12245837      11.80499785      
Ag      15.88912406      13.04404415      16.07269186      
Ag      15.99484829      17.80833433      15.75124646      
Ag      18.64259591      16.87939737      15.20395281      
Ag      20.30317156      12.45838483      13.77379452      
Au      20.30321777      17.21523881      12.49354768      
Ag      25.32654801      15.20848154      14.52260145      
Ag      17.66547199      22.40635189      12.96070141      
Ag      18.69769850      20.97572235      16.59828153      
Ag      11.93562784      15.36498842      14.47736271      
C      24.95961463      12.95063012      13.78026253       
C      26.16695952      12.79097671      13.55879259       
C      17.42969940      20.17776783      12.58721810       
C      25.03975948      15.67237844      16.81811622       
C      26.12509468      17.40433877      12.82360046       
C      27.22329106      19.60667248      12.66457950       
C      20.54455774      20.03507332      15.16054480       
C      22.89938514      20.49495608      16.41460566       
C      21.66977390      20.08077306      15.72707781       
C      27.55855572      12.52047921      13.18762805       
C      16.61558137      20.56269127      11.72077148       
C      15.67058340      20.70395249      10.60852041       
C      29.51271340      18.37428394      11.28311885       
C      27.42817267      18.06455575      12.69936509       
C      28.57695610      15.76886639      20.33236714       
C      27.37088679      15.32990274      18.13772306       
C      28.16074553      17.64644464      11.39497905       
C      27.27731416      15.99768765      19.54042465       
C      29.28226024      19.89555395      11.25654299       
C      26.12549262      15.53421927      17.39438555       
C      28.34095670      17.72485138      13.91008431       
C      28.81916200      14.26122339      20.51478404       
C      29.76220040      16.38489948      19.56867061       
C      12.89903840      20.80414383       9.53946893       
C      28.57480371      20.32996560      12.55194473       
C      30.39554989      18.01918854      12.49314471       
C      29.69023064      18.45296605      13.79053581       
C      29.45335022      19.97318847      13.76348116       
C      27.63661890      13.81150294      18.34475289       
C      24.31324333      22.47701876      17.09340145       
C      13.80091899      22.05063785       9.55899618       
C      28.93812076      13.59283483      19.13428108       
C      23.02952302      22.04206374      16.36533207       
C      24.97541714      16.95665850      12.91030159       
C      28.58380917      15.94933019      17.38907502       
C      29.88061193      15.72179987      18.18580596       
C      30.11785712      14.21108312      18.36298628       
C      28.07041279      13.62542071      12.22364626       
C      30.02577762      10.86083475      13.28701326       
C      22.86021416      20.03661732      17.89916274       
C      29.59830031      11.99158758      11.08789658       
C      14.75024884      19.45088055      10.57643298       
C      13.77383076      19.54616762       9.39506634       
C      29.52271225      13.35194364      11.80346506       
C      29.12063441      10.88323168      12.04229592       
C      14.56783445      19.61616351       8.07883902       
C      16.44917823      20.78206118       9.26525951       
C      30.42073171      13.33102144      13.05298573       
C      25.42257766      20.31329221      16.46299446       
C      24.14619693      19.86616009      15.73254111       
C      24.25662634      22.01867864      18.56026836       
C      27.66544319      11.14847764      12.46500353       
C      14.58985028      22.12627663       8.23929637       
C      25.36553768      19.84921352      17.92907399       
C      15.46260913      20.86806976       8.08955164       
C      25.53796423      21.84638171      16.40464415       
C      17.65443014      21.98128160      20.76324677       
C      20.14500413      21.67248327      20.49261524       
C      18.81248642      22.81657594      18.73359799       
C      18.94676806      22.60984368      20.17280850       
C      18.66714963      23.07404020      17.53206936       
C      18.04653329      23.14745222      22.95476118       
C      19.33329756      23.77610267      22.39333772       
C      19.18605466      23.97849844      20.87522590       
C      17.80571571      21.78502373      22.28151474       
C      18.99553794      20.85151253      22.56873481       
C      20.28349925      21.48031423      22.01081880       
C      14.77392971      21.96179739      10.74793999       
C      18.04406267      24.86328335      12.61806816       
C      18.10403214      24.40791088      13.77528616       
C      17.53223305      27.87105174      10.30344583       
C      19.64727610      26.67802547       9.65538631       
C      17.33422057      24.93998057      10.22464332       
C      16.77647489      27.14803719       9.17523313       
C      18.09733673      25.64387979      11.37672307       
C      18.89156905      25.94490640       8.53240354       
C      19.57639981      25.84428977      10.94516829       
C      17.45875222      27.04430210      11.60014567       
C      17.41710619      25.77044139       8.93530482       
C      19.00376625      28.05600773       9.89280665       
C      28.48897047      12.49046326      14.43007316       
C      29.94364869      12.21937210      14.00661742       
C      24.14371064      20.48469254      18.61588522       
C      16.73907582      19.53921512      17.09357264       
C      15.64425766      20.04931259      16.77874340       
C      19.69722141      17.39597839      18.83124530       
C      14.41932361      20.81225751      16.52950542       
C      20.49607356      16.82520037      19.60423063       
C      21.34652281      16.32317001      20.69034521       
C      13.08177083      23.29800228      15.62301606       
C      13.15754332      22.92891083      17.11433042       
C      13.03203398      22.01212673      14.78091605       
C      23.39834081      14.96229852      21.28756839       
C      14.30814194      21.19243085      15.02677645       
C      14.43511860      22.11470794      17.38083127       
C      11.80256877      21.17351131      15.17004990       
C      22.51245744      15.46054998      20.13555955       
C      11.92402961      22.09529427      17.50162400       
C      22.55677457      14.10477532      22.24825373       
C      22.00700312      16.15651424      23.58752101       
C      21.94880298      17.52568534      21.47490751       
C      20.51729668      15.45835537      21.68066522       
C      11.89065261      20.80742592      16.66195067       
C      21.41474080      14.95884671      22.82536799       
C      13.16317747      19.98137010      16.91912154       
C      23.98610505      16.16566223      22.04249750       
C      22.84114275      17.01376191      22.62066528       
C      12.25025568      15.74664743      16.83699943       
C      11.04271041      15.93882930      17.03466326       
C      19.54045286      18.02677568      10.50562892       
C      12.26423956      13.14645705      13.71540519       
C      11.22753885      17.41001730      12.59738420       
C      10.03791682      17.87259837      10.47344382       
C      16.29393029      15.79752852       9.65487577       
C      14.07691275      14.42685049       8.93514529       
C      15.25893319      15.14780656       9.41913835       
C       9.64348033      16.21165611      17.37742441       
C      20.46473582      18.86341816      10.58281750       
C      21.47570249      19.90714570      10.38305821       
C       7.83103957      19.10353104      11.98960375       
C       9.90555391      17.63898124      12.00594777       
C       8.74095410       9.71482753      13.01670037       
C       9.91617786      11.82133631      13.80969120       
C       9.21651236      18.88711557      12.62419650       
C      10.04136072      10.53261676      12.94885485       
C       7.98547894      19.32480704      10.47453130       
C      11.16605390      12.57930874      13.75246018       
C       8.98951902      16.40324597      12.22883922       
C       8.45865451       9.31664152      14.47591902       
C       7.57250543      10.55771555      12.47702696       
C      24.26741783      20.68683790       9.74373614       
C       8.65212578      18.09050879       9.84168827       
C       6.94701644      17.86770125      12.23699204       
C       7.60656704      16.63144073      11.59891403       
C       7.76774109      16.85574103      10.08515630       
C       9.60538060      11.39918842      15.27226089       
C      12.55894140      14.07653886       6.93609749       
C      23.13916465      20.83449381       8.70520781       
C       8.30286684      10.58536409      15.33150614       
C      13.79589968      14.82917195       7.45922771       
C      12.38095124      17.25001020      13.01625945       
C       8.72010708      12.65110712      13.26713116       
C       7.42220721      11.82726603      13.33241234       
C       7.13601922      11.42967152      14.79077712       
C       9.05672729      17.30787085      16.44687448       
C       7.23888041      15.73309596      19.06289367       
C      14.30774864      12.89181093       8.99898126       
C       7.53268638      18.10173570      18.27357898       
C      22.62596331      19.79090775      11.41519151       
C      23.68837466      20.86741702      11.15794036       
C       7.59520303      17.60603530      16.81817188       
C       8.08211724      17.01158332      19.21062053       
C      23.05408194      22.26197828      11.28207444       
C      20.85057900      21.32548172      10.50729048       
C       6.75160561      16.32733972      16.67344389       
C      11.59582615      14.02714357       9.25402960       
C      12.82654431      14.77600533       9.78775528       
C      12.80818716      12.55961815       7.00965617       
C       9.54507795      16.70883829      18.84692395       
C      22.50291064      22.22895237       8.83167188       
C      11.84476754      12.51153384       9.32991167       
C      21.92422142      22.39834355      10.24675553       
C      11.33492590      14.43851683       7.79540235       
C      22.06900495      19.75878942       8.95222376       
C       8.76915915      14.93655342      17.23424900       
C       7.30883402      15.23875053      17.60727031       
C      13.06920675      12.15088894       8.46947459       
C      20.42321385      13.54581605       9.97488290       
C      21.53529311      13.97840874       9.58341256       
C      17.27121235      11.50105092      11.39384411       
C      22.73187146      14.33946782       8.81165687       
C      16.51836718      10.57067387      11.71814814       
C      15.67701426       9.41882061      12.04043307       
C      23.98046503      15.58060770       6.42534792       
C      23.90324139      14.05176972       6.58767951       
C      24.07147796      16.24126029       7.81296210       
C      13.65494922       8.62875722      13.35006844       
C      22.82716290      15.87840227       8.63838683       
C      22.65567701      13.68089587       7.40674220       
C      25.33247802      15.74325180       8.54159813       
C      14.53761234       9.83809904      13.00945960       
C      25.16722107      13.55049460       7.30761469       
C      14.50985028       7.54970754      14.03519251       
C      15.00666877       6.53396123      11.78671335       
C      15.04072012       8.82915997      10.74980791       
C      16.51947630       8.30406946      12.72298040       
C      25.25940074      14.21263697       8.69325720       
C      15.62667804       7.10304654      13.07475936       
C      24.01971425      13.84312574       9.52414396       
C      13.03525594       8.06319085      12.06070457       
C      14.15656407       7.61996798      11.10434240       
C      17.41003713      14.59507533      19.46995035       
C      20.58695002      12.35404028      18.39245091       
C      22.78003569      10.78451736      18.14525578       
C      16.52841392      15.29675716      19.99193372       
C      21.63122868      11.70188556      18.14194212       
C      15.55847810      16.10370192      20.74099284       
C      14.28267247      18.29686825      20.78947789       
C      15.27035831      17.43340956      19.99308594       
C      13.22130538      16.22280597      21.72393361       
C      13.80994597      16.54802438      23.10805234       
C      12.95890961      17.53192117      20.95846772       
C      25.28189852      10.58264245      17.78063715       
C      15.13551922      17.30857764      22.93475511       
C      14.21295753      15.35210364      20.93101587       
C      14.87593349      18.61866706      22.17025999       
C      25.04716794       9.45585941      16.76017626       
C      16.13149214      16.43839228      22.14783286       
C      24.08344248      11.54281165      17.77204853       
C      23.93734706       8.07973005      18.54409440       
C      25.44485869       9.98279217      19.18707063       
C      24.16809901       9.20996447      19.56309707       
C      22.95805869      10.16377400      19.55923424       
C      22.56319047       9.63286816      17.12679203       
C      23.77182901       8.68239916      17.13848529       
C      19.59782776      10.32259456      14.18483402       
C      16.46580176      10.91630066      16.64632142       
C      14.30571377      10.86981841      18.26810036       
C      20.46329200       9.93823350      13.37949093       
C      15.44508110      10.99643669      17.35496789       
C      21.42009297       9.31109283      12.45955006       
C      22.74787770       9.59654481      10.31543570       
C      21.75411016      10.26052274      11.27918327       
C      23.73229721       8.29632816      12.22261449       
C      23.11360955       7.00405008      11.65833993       
C      24.04769547       9.26117413      11.06630964       
C      11.82699525      11.28805609      18.58187211       
C      21.81400063       7.34346355      10.90749209       
C      22.74304182       8.96199071      13.19429245       
C      22.13007569       8.30644313       9.74984700       
C      12.11385157      12.05836131      19.88322965       
C      20.81425191       8.00228828      11.87493150       
C      13.01507227      11.44081104      17.62088315       
C      13.16505695       9.99871777      20.86676128       
C      11.60906284       9.79818867      18.90503458       
C      12.87638994       9.22785593      19.56658478       
C      14.07092308       9.37141692      18.60574706       
C      14.57904822      11.63471853      19.59259601       
C      13.38035681      11.48690993      20.54436225       
C      20.52474668      22.84488462      22.68182217       
H      26.69426949      19.92357356      13.57593402       
H      26.57935327      19.86022364      11.80950711       
H      30.01170917      18.05480617      10.35368379       
H      28.48183989      16.24956576      21.31898540       
H      28.30927168      16.55585207      11.39226188       
H      27.52249977      17.88424377      10.52950258       
H      26.41529209      15.57787843      20.08213909       
H      27.08775823      17.07528482      19.41488540       
H      30.24615954      20.42119454      11.15848251       
H      28.67252132      20.17349628      10.38127062       
H      27.82208733      18.01040868      14.83838189       
H      28.49790268      16.63538029      13.95349920       
H      27.99243731      13.80760409      21.08583269       
H      29.74082900      14.09756361      21.09717369       
H      30.69584009      16.23806432      20.13713475       
H      29.61614020      17.47175628      19.46014777       
H      12.30114603      20.75349190      10.46415717       
H      12.18969309      20.86637105       8.69689890       
H      28.39484396      21.41687865      12.53039174       
H      30.59436795      16.93539487      12.51577156       
H      31.37125235      18.52466376      12.40619239       
H      30.31873011      18.19035141      14.65728248       
H      28.96344202      20.29575702      14.69764445       
H      30.41580761      20.50732977      13.70383500       
H      26.78165907      13.36932040      18.87926044       
H      27.69374976      13.31813039      17.36321379       
H      24.38289455      23.57524055      17.04869072       
H      13.18474131      22.95751738       9.67168122       
H      29.10663290      12.51157356      19.26066943       
H      22.14234798      22.50092657      16.82754585       
H      23.05706595      22.37337639      15.31563838       
H      28.66409439      15.49626291      16.38813505       
H      28.40346406      17.02514994      17.24160872       
H      30.72367457      16.16644009      17.63109010       
H      31.05870065      14.03481406      18.90905880       
H      30.22075476      13.72701094      17.37757260       
H      27.98980499      14.59944740      12.73072230       
H      27.40793653      13.66979830      11.34565734       
H      29.71774224      10.05064564      13.96851113       
H      31.06714512      10.65251204      12.99226846       
H      21.96888506      20.46488421      18.38401346       
H      22.75141642      18.94281902      17.93507621       
H      30.63246295      11.78973459      10.76521882       
H      28.97397911      12.00725176      10.17908921       
H      14.20443168      19.36626185      11.52826162       
H      15.37436781      18.54960880      10.47578136       
H      13.14154935      18.64527114       9.39891640       
H      29.85497877      14.14973799      11.11983572       
H      29.17091045       9.90828039      11.53238754       
H      15.18461777      18.71122998       7.96499419       
H      13.87587757      19.65241820       7.22095039       
H      17.11016777      21.66305889       9.27721448       
H      17.08930333      19.89117028       9.17400576       
H      31.46993861      13.15648642      12.76534154       
H      30.38421876      14.31059340      13.55988516       
H      26.29150343      19.85108575      15.96590216       
H      24.06242853      18.76888451      15.74441618       
H      24.17678558      20.17315145      14.67505088       
H      23.39132294      22.47808691      19.06753397       
H      25.15853754      22.35586542      19.09691307       
H      27.30939710      10.35564398      13.14098884       
H      26.99857188      11.14858164      11.58949738       
H      13.88840478      22.20338373       7.39212063       
H      15.21678019      23.03303706       8.22008722       
H      26.29041787      20.14162292      18.45569700       
H      25.29873349      18.75087361      17.96979239       
H      16.03644348      20.92424755       7.15041488       
H      26.46623618      22.17728759      16.90094346       
H      25.59431882      22.18129032      15.35610145       
H      16.80121451      22.64035938      20.54200248       
H      17.45982046      21.01895401      20.26433585       
H      19.98769331      20.70335657      19.99233722       
H      21.06590140      22.11011428      20.07777711       
H      18.12961869      23.01876444      24.04639695       
H      17.18768817      23.81410029      22.77122686       
H      19.50418364      24.75706399      22.86476817       
H      20.08877082      24.45144397      20.45750553       
H      18.33819145      24.64691278      20.65677116       
H      16.87868751      21.33909749      22.67835833       
H      18.82857946      19.86375137      22.10805763       
H      19.09315748      20.68616548      23.65454774       
H      21.13703609      20.81383639      22.21120048       
H      15.40768966      22.85962472      10.79272734       
H      14.21715112      21.90825727      11.69643263       
H      17.07207090      28.85543943      10.48454835       
H      20.70378091      26.80471537       9.37194766       
H      17.76366779      23.93699028      10.06470887       
H      16.28350808      24.80364601      10.52526459       
H      16.81525833      27.74874582       8.25205254       
H      15.71232485      27.03221245       9.43973752       
H      19.35324634      24.96049187       8.34777394       
H      18.96060961      26.51416967       7.59183796       
H      20.04402683      24.86039367      10.79359313       
H      20.12340251      26.33773636      11.76282051       
H      16.41551186      26.91774278      11.92664182       
H      17.99358471      27.55835210      12.41338904       
H      16.87396882      25.24168959       8.13522311       
H      19.54920033      28.60315428      10.67858432       
H      19.06780210      28.66403273       8.97539627       
H      28.13783706      11.71247595      15.12734873       
H      28.41138649      13.45447197      14.95899665       
H      30.58174458      12.20260635      14.90588617       
H      24.09563432      20.15622365      19.66720702       
H      12.18738130      23.91282426      15.42868151       
H      13.96007383      23.90112939      15.33980433       
H      13.19024550      23.84814692      17.72198447       
H      12.98123238      22.27093709      13.71164546       
H      24.21440222      14.35459861      20.86358374       
H      15.20062051      21.76870385      14.73465310       
H      14.29853130      20.27181709      14.42065524       
H      14.50416680      21.84615766      18.44702136       
H      15.33261344      22.70141437      17.13534908       
H      10.87845038      21.74414871      14.97659001       
H      11.75775020      20.25984633      14.55633347       
H      22.09513997      14.60972567      19.57748343       
H      23.10335981      16.05315303      19.41982244       
H      11.95749157      21.84860558      18.57526690       
H      11.00397642      22.67842602      17.33226125       
H      22.14445046      13.23203350      21.71735111       
H      23.18874496      13.72376912      23.06769522       
H      22.64072954      15.80184538      24.41865988       
H      21.20033266      16.76056400      24.03579934       
H      21.13012809      18.14665983      21.87266538       
H      22.52953426      18.15508148      20.78173226       
H      20.07248124      14.61079081      21.13669841       
H      19.68048451      16.05528383      22.07498785       
H      11.01643324      20.20087744      16.94705499       
H      20.80649088      14.34601003      23.51036412       
H      13.14075995      19.04822069      16.33497381       
H      13.22807320      19.69297047      17.97978410       
H      24.65131705      15.82092736      22.85252476       
H      24.59785279      16.77635565      21.35819707       
H      23.25979813      17.88144462      23.15620188       
H      10.53886637      17.00584982      10.01685614       
H      10.67969162      18.74955011      10.29549713       
H       7.36383829      19.99074128      12.44682007       
H       8.85773237       8.80768688      12.40155021       
H       9.12989389      18.75763673      13.71408289       
H       9.85369553      19.76970531      12.45592172       
H      10.88866656       9.93671255      13.31831666       
H      10.26921629      10.81075008      11.90844615       
H       6.99735919      19.49513617      10.01634533       
H       8.59063973      20.22549509      10.27984463       
H       9.47260395      15.51586377      11.79346905       
H       8.89444586      16.21595954      13.31044493       
H       9.28487527       8.69900445      14.86601315       
H       7.54412486       8.70377136      14.53198960       
H       6.63731533       9.97375085      12.50305810       
H       7.75463327      10.82595373      11.42361395       
H      24.73561477      19.69256701       9.65322613       
H      25.05560757      21.43571380       9.55675499       
H       8.77549273      18.24791015       8.75822068       
H       6.80697292      17.71103299      13.31981771       
H       5.94612792      18.02906723      11.80520341       
H       6.98118879      15.74180091      11.77725566       
H       8.21839526      15.96574696       9.61657645       
H       6.78120724      17.00228572       9.61627778       
H      10.44571929      10.80236795      15.65826273       
H       9.53581904      12.29915214      15.90222710       
H      12.37681030      14.37172556       5.88965512       
H      23.54696602      20.70077417       7.68965396       
H       8.10556192      10.30619858      16.37861372       
H      14.67981298      14.59689042       6.84627648       
H      13.63848231      15.91815183       7.40396668       
H       8.61909692      13.57479678      13.85855078       
H       8.93523882      12.95648125      12.23068449       
H       6.58968931      12.43674308      12.94550096       
H       6.19530744      10.85772392      14.84610848       
H       7.00011135      12.33269466      15.40974268       
H       9.13241718      16.96587535      15.40280671       
H       9.66974052      18.21892672      16.52674470       
H       7.61076753      14.95209124      19.74620397       
H       6.19254476      15.93581768      19.34350736       
H      15.19923435      12.63066169       8.40911536       
H      14.52029436      12.59855158      10.03826757       
H       6.49561368      18.35145705      18.54827560       
H       8.12474064      19.02554246      18.38140193       
H      23.07520644      18.78854588      11.35645417       
H      22.20994288      19.89101815      12.42900186       
H      24.48813370      20.75661487      11.90635535       
H       7.20633312      18.38564037      16.14303552       
H       8.03849223      17.36469876      20.25433978       
H      22.65765678      22.41046768      12.29979291       
H      23.81659433      23.04153435      11.11462211       
H      20.02280278      21.42330227       9.78751795       
H      20.42349449      21.44552610      11.51601050       
H       5.70057247      16.54067668      16.92703843       
H       6.76580261      15.97870016      15.62715855       
H      10.72546197      14.28857582       9.87721912       
H      13.00868422      14.50554331      10.83965388       
H      12.65895228      15.86339517       9.76663103       
H      13.67092471      12.28910615       6.37998104       
H      11.93802829      12.01087947       6.61365135       
H       9.96020905      15.93956153      19.51716456       
H      10.16550898      17.60983872      18.96654716       
H      23.25792234      23.00867090       8.63783393       
H      21.71001102      22.35634891       8.07591462       
H      10.95945594      11.96187951       8.96966311       
H      12.01228243      12.21183088      10.37650558       
H      21.46194843      23.39363579      10.34015054       
H      10.43678224      13.92802853       7.40971571       
H      11.14116702      15.52330228       7.73626310       
H      21.25650828      19.84484613       8.21286549       
H      22.49929903      18.75338213       8.84508813       
H       9.17716093      14.14409121      17.88169073       
H       8.83202658      14.57164368      16.19678004       
H       6.71457069      14.31734659      17.50066794       
H      13.25336976      11.06531569       8.52197052       
H      24.86218043      15.84890750       5.81977095       
H      23.09316907      15.95047342       5.88708478       
H      23.83082472      13.57721577       5.59630043       
H      24.11752616      17.33688377       7.69657245       
H      12.85649946       8.95927420      14.03469846       
H      21.90973867      16.24440796       8.15167695       
H      22.87218052      16.34782258       9.63385250       
H      22.57813032      12.58855696       7.52265625       
H      21.74056980      14.01704215       6.89524174       
H      26.23487102      16.02662077       7.97562819       
H      25.40599783      16.21514988       9.53489622       
H      14.98342173      10.25284823      13.92701255       
H      13.94082803      10.64106934      12.55152514       
H      25.12955862      12.45353905       7.41512251       
H      26.06234884      13.78762212       6.70827003       
H      14.95058418       7.95182202      14.96139032       
H      13.88023959       6.68980593      14.31928978       
H      14.37953554       5.65846114      12.02148373       
H      15.80198528       6.18681957      11.10610672       
H      15.84003069       8.53058272      10.05368957       
H      14.44511116       9.60736307      10.24762417       
H      17.00279996       8.71382787      13.62348951       
H      17.32696594       7.99285744      12.04109294       
H      26.15757978      13.84859835       9.21834578       
H      16.24413321       6.33109140      13.56223624       
H      24.08122159      14.29652965      10.52592578       
H      23.95934808      12.75329606       9.66569495       
H      12.38149238       7.20569847      12.29553939       
H      12.40685541       8.82672497      11.57526368       
H      13.71423182       7.21643264      10.17875059       
H      14.10200793      19.23275776      20.23530605       
H      14.86134449      17.20029733      18.99607820       
H      16.21786050      17.97136101      19.83433913       
H      12.27626346      15.66789641      21.84562385       
H      13.09443232      17.15439256      23.68901635       
H      13.98038381      15.61906642      23.67767348       
H      12.52257020      17.31361336      19.97060310       
H      12.23218580      18.15335374      21.51007812       
H      26.18675265      11.14649233      17.50695762       
H      15.56995193      17.53855670      23.92125666       
H      13.79629693      15.10521811      19.94269146       
H      14.39859528      14.40502953      21.45963987       
H      15.81469368      19.18392263      22.05827116       
H      14.18117011      19.25678587      22.74157316       
H      24.95222181       9.88460518      15.75015695       
H      25.91307079       8.77331146      16.74778271       
H      16.33354899      15.49979147      22.68761744       
H      17.09317983      16.96131961      22.03285906       
H      24.24516599      12.36500488      18.48705076       
H      23.96494862      12.00135812      16.77830691       
H      24.78782333       7.37770116      18.55999312       
H      23.03976973       7.50209381      18.81861244       
H      26.31679273       9.30847367      19.21548410       
H      25.63238983      10.78426304      19.92121955       
H      24.27725591       8.78224802      20.57309410       
H      22.04230528       9.62175338      19.84264065       
H      23.09976293      10.96974668      20.29540989       
H      21.64139333       9.08983298      17.38578431       
H      22.41086616      10.05939419      16.12430385       
H      23.59525286       7.87804277      16.40667335       
H      22.95993500      10.30025211       9.49371695       
H      22.17516000      11.19752517      11.67814426       
H      20.82572775      10.53051352      10.75333696       
H      24.66085488       8.05712086      12.76785744       
H      23.82686052       6.50884571      10.97869478       
H      22.90194318       6.29549298      12.47600652       
H      24.50854133      10.18205978      11.45724965       
H      24.77407550       8.79646263      10.37914065       
H      10.92828999      11.70280461      18.09939956       
H      21.36150122       6.42041920      10.50812667       
H      23.17332403       9.88726836      13.60874303       
H      22.52288304       8.29354403      14.04011204       
H      21.21151524       8.54335207       9.18939843       
H      22.82830913       7.82815798       9.04194244       
H      12.24346188      13.13004540      19.66619186       
H      11.25461938      11.96740307      20.56913896       
H      20.56473471       7.31718622      12.69981359       
H      19.87463129       8.24222473      11.35522986       
H      12.82027774      10.91736473      16.67186750       
H      13.16876132      12.50357786      17.37028103       
H      12.32593612       9.88290040      21.57168493       
H      14.06014472       9.58451002      21.35951722       
H      10.74494482       9.68340732      19.57976749       
H      11.37699948       9.23523728      17.98465725       
H      12.73118585       8.15887158      19.78962690       
H      14.98405282       8.95896218      19.06259051       
H      13.88788569       8.80811989      17.67744603       
H      15.49135085      11.23051428      20.05880100       
H      14.78022895      12.69349689      19.36908268       
H      13.59720571      12.03468753      21.47577295       
H      21.45790298      23.29101981      22.30181580       
H      20.64810856      22.71509702      23.76867494       
