# Supplementary material for: Solvent-mediated assembly of atom-precise gold–silver nanoclusters to semiconducting one-dimensional materials
Source: Nat Commun. 2020 May 6;11:2229. doi: 10.1038/s41467-020-16062-6 (PMC7203111; doi:10.1038/s41467-020-16062-6)
Supplement: Supplementary file 7 — Supplementary Data 4 [file 41467_2020_16062_MOESM7_ESM.txt]

574
model 4
Au      20.79351430      15.28411054      14.48402816     
Au      22.92805512      16.50328976      13.16750379     
Au      22.92728355      13.46434640      13.98300792     
Au      22.95765361      15.79083106      16.28522223     
Au      19.00273792      19.93777401      13.94109536     
Au      18.35828917      23.72633350      15.65178364     
Au      18.25825823      18.50326199      17.92359769     
Au      16.32502076      15.35545726      14.58116816     
Au      14.23564690      16.91300210      13.58008272     
Au      14.20252094      15.49323784      16.37383937     
Au      14.13152571      13.67651951      13.68767348     
Au      17.96086778      16.89685028      10.10776145     
Au      18.85548946      12.74377416      10.71794236     
Au      18.97329174      13.48320698      18.83994702     
Au      18.02953234      10.77593393      15.47212063     
Au      20.37702492      16.09156594      17.24512810     
Ag      21.27386173      17.93745786      15.10317674     
Ag      21.25064855      13.38658835      16.53634971     
Ag      21.16344494      14.53343517      11.83533873     
Au      18.56551621      13.99711919      15.74662235     
Au      18.49814331      15.08826256      12.78612090     
Ag      16.83905260      15.52070679      17.41899046     
Ag      17.02835953      17.68972039      12.90095630     
Au      16.74659418      12.86627713      13.26954379     
Ag      15.82898611      15.19372012      11.79231795     
Ag      15.88009646      13.03524877      16.07737349     
Au      15.95263314      17.87516455      15.66281330     
Ag      18.61027718      16.97520852      15.18100187     
Au      20.30417087      12.56266133      13.88693792     
Ag      20.24537875      17.30909444      12.43634404     
Ag      25.27570824      15.30783048      14.52574405     
Ag      17.70610052      22.36659528      12.93922962     
Ag      18.85342767      21.01112136      16.69609864     
Ag      11.86401000      15.34738130      14.49587106     
C      24.89928135      13.08007673      13.76287275      
C      26.09795017      12.87852597      13.53102410      
C      17.48436229      20.12994318      12.59153051      
C      24.92399675      15.74945734      16.80086850      
C      26.02508478      17.50005494      12.82681650      
C      27.19926358      19.67444498      12.67355436      
C      20.56409769      20.13468250      15.23287049      
C      22.91794266      20.60274745      16.48836869      
C      21.66854070      20.27148151      15.80236717      
C      27.48203731      12.58031496      13.16110931      
C      16.65809738      20.46963590      11.71688670      
C      15.70218050      20.61595965      10.61331292      
C      29.45405795      18.36219439      11.30756564      
C      27.34453365      18.12655823      12.70331175      
C      28.47646600      15.79099894      20.28588640      
C      27.27351787      15.40379551      18.08337169      
C      28.07198120      17.68991654      11.40060186      
C      27.17594154      16.03772294      19.50053953      
C      29.28596695      19.89171074      11.28711782      
C      26.02408204      15.61696652      17.35080452      
C      28.23495301      17.74622743      13.91823305      
C      28.71740955      14.27815029      20.43000398      
C      29.66347421      16.42373293      19.53774662      
C      12.92047604      20.71864511       9.58170047      
C      28.57903930      20.34658412      12.57610003      
C      30.30824325      17.95781882      12.52275992      
C      29.61162981      18.42164643      13.81424602      
C      29.43339363      19.94942316      13.79203545      
C      27.54069568      13.88031506      18.24953558      
C      24.45250320      22.48441902      17.19534306      
C      13.80870600      21.97410835       9.62300818      
C      28.84116140      13.64247860      19.03480910      
C      23.14025308      22.14101493      16.46835130      
C      24.87854300      17.04540922      12.93087022      
C      28.48595889      16.03990186      17.34978300      
C      29.78107296      15.79168248      18.13978491      
C      30.02265060      14.27914991      18.28358920      
C      28.01891957      13.67651219      12.20129952      
C      29.90706748      10.86630605      13.27507626      
C      22.86970268      20.11328843      17.96271377      
C      29.52322259      12.01503192      11.07475513      
C      14.78968772      19.35635512      10.55500538      
C      13.80386550      19.47551870       9.38290086      
C      29.46834892      13.37513432      11.79168883      
C      29.01520678      10.91405875      12.02241590      
C      14.58032939      19.59368024       8.05916619      
C      16.46521153      20.73986829       9.26277171      
C      30.36089277      13.32990323      13.04365976      
C      25.42997329      20.27499756      16.50880076      
C      24.12407817      19.91920425      15.78035869      
C      24.37780997      21.99489935      18.65423308      
C      27.56348739      11.20669882      12.43778742      
C      14.58026096      22.09665316       8.29687978      
C      25.35792354      19.77981043      17.96340038      
C      15.46450930      20.85262604       8.09995410      
C      25.63500874      21.80004244      16.48629005      
C      17.59104137      21.97546731      20.78603715      
C      20.08152082      21.69762372      20.49858155      
C      18.73650986      22.83821939      18.75238194      
C      18.87305834      22.62516796      20.19125341      
C      18.61199696      23.11762033      17.55241404      
C      17.98930407      23.13867147      22.97996739      
C      19.27019015      23.78019431      22.41670256      
C      19.11648107      23.99047871      20.90022801      
C      17.75482828      21.77640030      22.30296080      
C      18.95290703      20.84992347      22.57630196      
C      20.23200850      21.49373391      22.01462281      
C      14.79694139      21.86233472      10.79682706      
C      18.05384571      24.82214660      12.59887524      
C      18.11941984      24.36845519      13.75730917      
C      17.56074292      27.87059947      10.33952925      
C      19.66008172      26.66888297       9.65800855      
C      17.33383014      24.93984335      10.20450107      
C      16.79481104      27.17641130       9.19927360      
C      18.10454959      25.61702323      11.36657995      
C      18.89352649      25.96819242       8.52280498      
C      19.58425371      25.81465160      10.93363660      
C      17.47668752      27.01793037      11.61853481      
C      17.42038180      25.79606526       8.93086841      
C      19.03382402      28.04824840       9.92757187      
C      28.40443234      12.53494868      14.40726535      
C      29.85394385      12.22798165      13.99226225      
C      24.18229136      20.46880601      18.67700796      
C      16.71796030      19.51211421      17.06683753      
C      15.62762499      19.97794926      16.64372173      
C      19.72560853      17.51395903      18.88910675      
C      14.42183472      20.78879879      16.41638714      
C      20.53380454      16.98908329      19.67977501      
C      21.38276611      16.45108820      20.74401107      
C      13.13053301      23.32856275      15.59356957      
C      13.23856218      22.92804744      17.07543536      
C      13.02629197      22.05958868      14.72820088      
C      23.38678947      15.00454886      21.29916964      
C      14.28602995      21.19874838      14.92601469      
C      14.50202689      22.07498636      17.28659407      
C      11.78046035      21.25209700      15.13349966      
C      22.52154409      15.57026741      20.16248830      
C      11.99264741      22.12227500      17.48169396      
C      22.51527781      14.14779400      22.23313969      
C      22.03355072      16.17575039      23.63415983      
C      22.03117220      17.60878227      21.55824854      
C      20.52444403      15.59098812      21.71429574      
C      11.89679466      20.85510978      16.61460785      
C      21.40265591      15.02128899      22.83853699      
C      13.15023407      19.98740977      16.81855545      
C      24.01694549      16.16102527      22.09446002      
C      22.89898340      17.03252208      22.69252623      
C      12.24620178      15.68438792      16.85852211      
C      11.04336789      15.89584709      17.06317590      
C      19.58038296      18.07401453      10.36208517      
C      12.16262592      13.17469734      13.68288289      
C      11.16581570      17.40526359      12.59961681      
C      10.00613478      17.86936488      10.46296940      
C      16.29380232      15.84855132       9.65502270      
C      14.07888098      14.48395636       8.91218702      
C      15.25319221      15.21306221       9.40327853      
C       9.65159211      16.19901586      17.40792103      
C      20.50479848      18.90412929      10.39194394      
C      21.52074252      19.95225005      10.23668540      
C       7.78177683      19.10049950      11.95234863      
C       9.85343635      17.63728998      11.99393306      
C       8.65260872       9.70574014      13.02242399      
C       9.82924103      11.82258476      13.79170424      
C       9.15840403      18.88602009      12.60471103      
C       9.95571637      10.52281407      12.94747701      
C       7.95771653      19.32260399      10.43941751      
C      11.07355258      12.58983507      13.72402928      
C       8.93692242      16.40094802      12.20581861      
C       8.36170986       9.32181698      14.48434892      
C       7.48253842      10.54276058      12.47751249      
C      24.33258214      20.80334483       9.75261782      
C       8.62862957      18.08691725       9.81394026      
C       6.89725199      17.86284887      12.18665020      
C       7.56389732      16.62709541      11.55620014      
C       7.74263993      16.84981841      10.04463450      
C       9.52122464      11.41211119      15.25861464      
C      12.55978957      14.12011486       6.91633382      
C      23.25528295      20.93529457       8.66206395      
C       8.21677640      10.59852218      15.32962557      
C      13.79171661      14.88245326       7.43743654      
C      12.31062525      17.23217502      13.03408180      
C       8.63101282      12.64474930      13.24320510      
C       7.33476169      11.82188503      13.32023626      
C       7.05125108      11.44166705      14.78368894      
C       9.09961684      17.31343157      16.47785176      
C       7.22282006      15.76809181      19.07312205      
C      14.32822886      12.95092196       8.96925395      
C       7.56766456      18.13245596      18.29040267      
C      22.62663024      19.83244092      11.31892115      
C      23.67686774      20.93923789      11.13851295      
C       7.64085228      17.64095530      16.83388094      
C       8.08959963      17.02924202      19.23000262      
C      23.00496018      22.31686316      11.25697190      
C      20.86912113      21.35883746      10.35125643      
C       6.77276619      16.37929739      16.67634394      
C      11.60129968      14.05296200       9.23436867      
C      12.82618467      14.81163816       9.76835272      
C      12.82550703      12.60610884       6.98579069      
C       9.55115733      16.69894690      18.87778959      
C      22.58652840      22.31477625       8.77625493      
C      11.86797606      12.53927698       9.30790113      
C      21.93355870      22.45263137      10.16253640      
C      11.33283621      14.46520928       7.77755491      
C      22.19499796      19.83373228       8.83987036      
C       8.75108715      14.94483964      17.25529014      
C       7.29416187      15.27800055      17.61626763      
C      13.09518840      12.19731575       8.44407039      
C      20.46187156      13.62032762       9.87846052      
C      21.54462545      14.04092751       9.43181889      
C      17.36938186      11.61413937      11.49952036      
C      22.76418873      14.42359602       8.71512286      
C      16.58959260      10.72050781      11.89180371      
C      15.76058084       9.54259903      12.17287568      
C      24.11206624      15.69479643       6.39839213      
C      24.03746989      14.16541859       6.53941874      
C      24.14040523      16.34002456       7.79471171      
C      13.74372862       8.63639048      13.41266211      
C      22.86195189      15.96506562       8.56341466      
C      22.75541364      13.78170138       7.29935154      
C      25.36998660      15.84149086       8.57497422      
C      14.60180934       9.88387876      13.14803420      
C      25.27195599      13.66682079       7.30999741      
C      14.61642528       7.53847800      14.04500456      
C      15.16390889       6.65713848      11.75743617      
C      15.15327906       9.00254364      10.84468180      
C      16.62161789       8.41363699      12.80762744      
C      25.29816661      14.31098928       8.70713038      
C      15.75660582       7.17269213      13.07996315      
C      24.02426256      13.92068767       9.47415667      
C      13.14997768       8.12676524      12.08856349      
C      14.29233811       7.75680364      11.12574332      
C      17.41379891      14.62196249      19.44682770      
C      20.61204333      12.36438993      18.47728722      
C      22.80315901      10.79891107      18.23303986      
C      16.53592346      15.35241006      19.94097083      
C      21.65587345      11.71316860      18.28203570      
C      15.55852466      16.13972737      20.70542135      
C      14.24136077      18.30661928      20.81242571      
C      15.24876600      17.48368714      19.99544527      
C      13.21924651      16.18824941      21.69012334      
C      13.80325238      16.48406524      23.08198071      
C      12.93245310      17.51198188      20.95907463      
C      25.28530922      10.56392653      17.76603526      
C      15.11257846      17.27874980      22.92906557      
C      14.22601789      15.35976691      20.87323009      
C      14.82388366      18.60438131      22.20406088      
C      24.99965855       9.43969834      16.75626148      
C      16.12983181      16.45686290      22.11653755      
C      24.09719069      11.54040100      17.80221968      
C      23.93629121       8.07661785      18.57916367      
C      25.49582648       9.95697379      19.16277522      
C      24.22536822       9.20019422      19.58912447      
C      23.03671297      10.17508282      19.63781376      
C      22.53485237       9.65401566      17.21787373      
C      23.72814821       8.68483115      17.18062716      
C      19.58588999      10.46490067      14.22291667      
C      16.42161733      10.90848490      16.68550560      
C      14.25006454      10.85954738      18.29705668      
C      20.48895271      10.14700047      13.41650476      
C      15.39530875      10.98128323      17.38674804      
C      21.46518260       9.48483550      12.53982523      
C      22.83586858       9.63528818      10.40963342      
C      21.83116463      10.36441524      11.31580074      
C      23.76903460       8.43116678      12.40281982      
C      23.14319850       7.11895772      11.89861639      
C      24.11597363       9.33706927      11.20795616      
C      11.76651027      11.27591166      18.60711959      
C      21.86163081       7.43043134      11.10545932      
C      22.76902220       9.15685292      13.31950355      
C      22.21753534       8.32092574       9.90212880      
C      12.05166412      12.04929234      19.90651129      
C      20.84947887       8.15585946      12.01055397      
C      12.95751377      11.42736719      17.64683293      
C      13.10337661       9.99612253      20.89808338      
C      11.55237992       9.78666202      18.93065734      
C      12.81698738       9.22079654      19.59970907      
C      14.01352617       9.36026043      18.64085525      
C      14.51605234      11.63536578      19.61576691      
C      13.31939117      11.48323323      20.57036039      
C      20.46884140      22.85432272      22.69313567      
H      26.67463801      20.00622170      13.58251483      
H      26.57436094      19.95972624      11.81378916      
H      29.94940630      18.03242848      10.38004704      
H      28.38144761      16.24550107      21.28500863      
H      28.17787945      16.59504124      11.38681978      
H      27.45147701      17.96312869      10.53271413      
H      26.31806974      15.60071675      20.03329438      
H      26.98080220      17.11769372      19.40112224      
H      30.27047375      20.38079592      11.20410400      
H      28.70091369      20.19673597      10.40389562      
H      27.72382158      18.04229582      14.84631926      
H      28.34747722      16.65057835      13.95312803      
H      27.88713291      13.81063014      20.98394675      
H      29.63504854      14.09805527      21.01312816      
H      30.59529185      16.25905848      20.10363206      
H      29.52597734      17.51481235      19.45324307      
H      12.35280183      20.62716665      10.52260932      
H      12.18618266      20.80133552       8.76366248      
H      28.43971493      21.43934970      12.55879362      
H      30.44507262      16.86337980      12.54243879      
H      31.31245740      18.40663248      12.44548541      
H      30.21613775      18.13336008      14.69043025      
H      28.95049640      20.28457739      14.72528273      
H      30.41672838      20.44440307      13.74338039      
H      26.68711695      13.42184693      18.77159483      
H      27.59355609      13.41283197      17.25491629      
H      24.58846681      23.57775284      17.17676235      
H      13.18309031      22.86836819       9.77450850      
H      29.00682258      12.55794830      19.13452032      
H      22.28709741      22.64290080      16.95164059      
H      23.17124552      22.48764921      15.42316120      
H      28.56424276      15.60960518      16.33935079      
H      28.31148059      17.12047664      17.22542938      
H      30.62283257      16.24836082      17.59435438      
H      30.96217209      14.10012032      18.83146330      
H      30.13683120      13.81421925      17.29043952      
H      27.95078390      14.65211352      12.70771417      
H      27.36695713      13.73456193      11.31595508      
H      29.56393020      10.06764179      13.95373633      
H      30.94482708      10.62230147      12.99355083      
H      22.01480932      20.58291795      18.47174009      
H      22.69790986      19.02682610      17.97993759      
H      30.55565172      11.79377948      10.75992296      
H      28.90798934      12.04325490      10.16089034      
H      14.24717969      19.24527154      11.50606700      
H      15.41445179      18.45840691      10.42876116      
H      13.17831307      18.56977910       9.37024593      
H      29.81982009      14.16877514      11.11267765      
H      29.04637021       9.94159086      11.50598398      
H      15.20028536      18.69612074       7.90195855      
H      13.87465682      19.65487474       7.21383209      
H      17.11793455      21.62711926       9.29288219      
H      17.11278814      19.85905542       9.13648256      
H      31.40618758      13.13165589      12.75603297      
H      30.34781910      14.30638755      13.55654803      
H      26.26702034      19.77805013      15.99199806      
H      23.97639632      18.82802948      15.77431233      
H      24.16399987      20.24441352      14.72939795      
H      23.54269209      22.49038978      19.17613279      
H      25.30160841      22.26640342      19.19035204      
H      27.18947177      10.42007677      13.11298553      
H      26.90241296      11.21833431      11.55815111      
H      13.86961404      22.19063859       7.45966256      
H      15.19986794      23.00896025       8.29570605      
H      26.30205979      20.00469246      18.48768591      
H      25.22625641      18.68638728      17.97765941      
H      16.02889409      20.94459596       7.15790884      
H      26.58036383      22.06066516      16.98976505      
H      25.71227432      22.16052931      15.44666262      
H      16.72223325      22.61743669      20.56934422      
H      17.41383360      21.01001150      20.28637694      
H      19.93424863      20.73299929      19.98831256      
H      20.99630349      22.15464705      20.08695919      
H      18.08029669      23.00689756      24.06992065      
H      17.12460768      23.80052142      22.80465721      
H      19.43617133      24.76146261      22.89125680      
H      20.02255039      24.45499345      20.48090951      
H      18.27495744      24.66778708      20.68560187      
H      16.83603894      21.32010696      22.70509219      
H      18.79020187      19.86554778      22.10536653      
H      19.05910803      20.67290941      23.65899802      
H      21.09456020      20.83362580      22.20127132      
H      15.42316389      22.76572317      10.85754946      
H      14.25254643      21.77947144      11.75010425      
H      17.10901283      28.85484243      10.54271471      
H      20.71687381      26.79153389       9.37359112      
H      17.75595949      23.93769979      10.02481393      
H      16.28289112      24.80337175      10.50243243      
H      16.83136701      27.79346169       8.28628435      
H      15.73139755      27.06405001       9.46753747      
H      19.34418056      24.98589060       8.30695584      
H      18.96158302      26.56267367       7.59731284      
H      20.04322944      24.82898132      10.76732881      
H      20.13572650      26.29295161      11.75733203      
H      16.43096553      26.89451316      11.93891443      
H      18.01458112      27.50757372      12.44444081      
H      16.87005073      25.28669031       8.12326720      
H      19.59341861      28.57189698      10.72052469      
H      19.09765821      28.67368312       9.02214352      
H      28.02809950      11.77335834      15.10882973      
H      28.35040530      13.50529512      14.92688912      
H      30.48671354      12.19572371      14.89423744      
H      24.12229829      20.11838865      19.72039012      
H      12.24659356      23.96874375      15.43537717      
H      14.01374939      23.91720578      15.29709485      
H      13.31451610      23.83275980      17.70112793      
H      12.95593254      22.34461249      13.66503966      
H      24.17885486      14.37869478      20.85665006      
H      15.18478914      21.75842299      14.61865652      
H      14.23879936      20.28841734      14.30790128      
H      14.60250335      21.78894916      18.34501263      
H      15.40496605      22.64348711      17.01639359      
H      10.86915317      21.85319874      14.97328275      
H      11.69019153      20.35105567      14.50673207      
H      22.08014429      14.75185404      19.57443120      
H      23.13392085      16.17141654      19.47329088      
H      12.04699701      21.85079474      18.54871394      
H      11.08598579      22.73687156      17.35172641      
H      22.07415917      13.30888491      21.67228487      
H      23.13282613      13.71576105      23.03877170      
H      22.65563111      15.77809772      24.45301195      
H      21.24515856      16.79348104      24.09600782      
H      21.23836149      18.25317631      21.96937959      
H      22.64353592      18.23038678      20.88616511      
H      20.04060956      14.78083915      21.14711036      
H      19.71764521      16.21355426      22.13255960      
H      11.01384246      20.26746511      16.91430540      
H      20.76855756      14.41047254      23.50178968      
H      13.08464521      19.07098355      16.21149611      
H      13.23478471      19.67300017      17.87157881      
H      24.65901976      15.76390083      22.89891342      
H      24.66265254      16.76811615      21.43923486      
H      23.34074923      17.86905493      23.25745482      
H      10.51588384      17.00274944      10.01511865      
H      10.64864361      18.74747644      10.29419221      
H       7.30743058      19.98687436      12.40349018      
H       8.77061067       8.79257500      12.41662116      
H       9.05304107      18.75485915      13.69254760      
H       9.79962164      19.76797837      12.44689080      
H      10.80148802       9.92947205      13.32624153      
H      10.18644243      10.78789224      11.90398245      
H       6.97801174      19.50160429       9.96711035      
H       8.57263659      20.21929971      10.25864633      
H       9.42788940      15.51306727      11.78038282      
H       8.82277577      16.21676600      13.28613181      
H       9.17582456       8.69536830      14.88446798      
H       7.43596949       8.72525331      14.54030054      
H       6.55041340       9.95584082      12.51834504      
H       7.65474883      10.79965501      11.41933274      
H      24.84589166      19.83155769       9.66491251      
H      25.09829914      21.58558559       9.61862821      
H       8.76547934      18.24634780       8.73253011      
H       6.74645980      17.70204638      13.26693031      
H       5.90045278      18.02237376      11.74447410      
H       6.93560871      15.73875733      11.73118026      
H       8.20248110      15.96160366       9.58067599      
H       6.76143281      16.99375995       9.56334111      
H      10.36497709      10.82014801      15.64562836      
H       9.44711699      12.31591788      15.88239332      
H      12.37447785      14.41537202       5.87107144      
H      23.71651135      20.82566681       7.66703602      
H       8.01978147      10.32838989      16.37949149      
H      14.67410436      14.65025905       6.82137839      
H      13.62936813      15.97024569       7.37992471      
H       8.53490336      13.57385662      13.82654081      
H       8.83973985      12.93852629      12.20301835      
H       6.50198790      12.42795729      12.92844803      
H       6.10973208      10.87316756      14.84923122      
H       6.92277384      12.35080129      15.39450317      
H       9.17813805      16.97584934      15.43215293      
H       9.73513848      18.20769415      16.56978459      
H       7.57603887      14.97928268      19.75842489      
H       6.17907219      15.98933310      19.34841576      
H      15.21931568      12.70888169       8.36960865      
H      14.55561934      12.65624013      10.00540514      
H       6.52841866      18.39058194      18.55172769      
H       8.16855393      19.04872008      18.40971659      
H      23.09992849      18.84185843      11.25247476      
H      22.16439147      19.89767142      12.31757995      
H      24.44171739      20.82842381      11.92404006      
H       7.27610906      18.42999613      16.15623600      
H       8.04352948      17.38007171      20.27382213      
H      22.54154894      22.42700331      12.25073076      
H      23.75621368      23.11801629      11.15861166      
H      20.07355032      21.45379158       9.59527288      
H      20.39220917      21.45330610      11.34037396      
H       5.72146927      16.61320622      16.91043517      
H       6.79796817      16.02809915      15.63075495      
H      10.72993803      14.30818587       9.85902746      
H      13.01705700      14.52992990      10.81589243      
H      12.65040471      15.89849797       9.76084879      
H      13.68918468      12.34531953       6.35262335      
H      11.95821827      12.05044962       6.59134067      
H       9.94909448      15.92537744      19.55286586      
H      10.18623729      17.59054748      18.99774076      
H      23.33577674      23.10999477       8.62996013      
H      21.82861200      22.43595106       7.98517001      
H      10.98496615      11.98202768       8.95234534      
H      12.03988555      12.24022371      10.35428860      
H      21.45079493      23.43915331      10.24222589      
H      10.43950210      13.94491138       7.39342033      
H      11.12397474      15.54704214       7.72124800      
H      21.42523758      19.91023394       8.05581157      
H      22.65336869      18.83856118       8.74884210      
H       9.13822193      14.14180741      17.90221881      
H       8.81544849      14.58404181      16.21617704      
H       6.68060955      14.36998333      17.50065865      
H      13.29278085      11.11387606       8.49081011      
H      25.01504981      15.97756118       5.83242698      
H      23.24499121      16.06353781       5.82623868      
H      24.00987399      13.70294078       5.53892632      
H      24.18523769      17.43589038       7.68739716      
H      12.93309491       8.91172656      14.10752024      
H      21.96426396      16.33948559       8.04594649      
H      22.86776694      16.42266897       9.56550976      
H      22.67714089      12.68848169       7.40077093      
H      21.86369271      14.12489577       6.75191927      
H      26.29649201      16.13738540       8.05414758      
H      25.39374712      16.30522138       9.57492931      
H      15.02604070      10.25922151      14.09189021      
H      13.98956742      10.69727844      12.72904417      
H      25.24930374      12.56854619       7.40291166      
H      26.18905313      13.92550922       6.75547132      
H      15.02956136       7.89362831      15.00227366      
H      14.00442057       6.64686531      14.26229920      
H      14.56088808       5.75271758      11.94179603      
H      15.97228169       6.36954405      11.06495135      
H      15.97096857       8.75854779      10.14824712      
H      14.54658796       9.79117080      10.37385663      
H      17.07200192       8.78578686      13.74053064      
H      17.45192796       8.16540363      12.12845882      
H      26.17375828      13.94642441       9.26775188      
H      16.39040635       6.39192421      13.53271357      
H      24.03919293      14.35458997      10.48633528      
H      23.96230022      12.82715980       9.59315681      
H      12.51029544       7.24674180      12.27091155      
H      12.50986794       8.90257175      11.63728774      
H      13.87044152       7.39310929      10.17430890      
H      14.04410947      19.25243086      20.28224517      
H      14.84943762      17.27510978      18.98994081      
H      16.18797201      18.04395366      19.85990926      
H      12.28381620      15.61324402      21.79189362      
H      13.07644887      17.06058285      23.67904296      
H      13.99401040      15.54538271      23.62763321      
H      12.50155385      17.30924725      19.96627555      
H      12.19256578      18.10466596      21.52311884      
H      26.18671234      11.11814260      17.45826939      
H      15.53869100      17.48490483      23.92372249      
H      13.81428230      15.13521533      19.87796714      
H      14.43019637      14.39917321      21.37149506      
H      15.75126084      19.19262718      22.10673548      
H      14.11389735      19.21073667      22.79122297      
H      24.87552919       9.86645914      15.74821998      
H      25.85684513       8.74663464      16.71412415      
H      16.37062939      15.51627343      22.63659615      
H      17.07262659      17.01502503      22.00396329      
H      24.29521954      12.36553119      18.50357658      
H      23.94658169      11.99406474      16.80935885      
H      24.77482681       7.36120137      18.56078613      
H      23.03945721       7.51555766      18.88785260      
H      26.35785543       9.27036790      19.15156111      
H      25.72601466      10.75175957      19.89136859      
H      24.36791268       8.76856956      20.59286139      
H      22.12141637       9.65747389      19.96257939      
H      23.23157737      10.98014035      20.36363157      
H      21.61441306       9.12441569      17.50595918      
H      22.35190334      10.09072580      16.22413934      
H      23.51246723       7.88187002      16.45728779      
H      23.07508172      10.29044476       9.55571641      
H      22.26009084      11.31585539      11.66814996      
H      20.91547563      10.61497880      10.76012776      
H      24.68350892       8.20760190      12.97706381      
H      23.85972304       6.58005276      11.25587559      
H      22.91401803       6.45831153      12.75144951      
H      24.55734269      10.28011131      11.56860511      
H      24.86736162       8.84774878      10.56544797      
H      10.86555613      11.68832253      18.12393912      
H      21.40825360       6.48977029      10.75169479      
H      23.20352311      10.09686554      13.69645839      
H      22.52258710       8.53282669      14.19238780      
H      21.31779560       8.53298505       9.30192585      
H      22.92845017       7.79401703       9.24393892      
H      12.18297081      13.12064656      19.68575669      
H      11.19311872      11.96129316      20.59307553      
H      20.56136766       7.51953349      12.86208551      
H      19.92883305       8.38506661      11.45177310      
H      12.76439252      10.89939973      16.70035009      
H      13.10928971      12.48835589      17.39247330      
H      12.25941449       9.88578754      21.59960049      
H      13.99648759       9.58222662      21.39458921      
H      10.68343729       9.66452279      19.59861280      
H      11.33169051       9.22402538      18.00754279      
H      12.66884938       8.15344100      19.83126249      
H      14.92447372       8.94450735      19.09775450      
H      13.83009263       8.79773227      17.71187509      
H      15.43641087      11.25400511      20.08462334      
H      14.69438385      12.69482000      19.38026578      
H      13.53351140      12.03856430      21.49797668      
H      21.39833846      23.30950540      22.31135523      
H      20.60062025      22.72034144      23.77886614      
