# Supplementary material for: Solvent-mediated assembly of atom-precise gold–silver nanoclusters to semiconducting one-dimensional materials
Source: Nat Commun. 2020 May 6;11:2229. doi: 10.1038/s41467-020-16062-6 (PMC7203111; doi:10.1038/s41467-020-16062-6)
Supplement: Supplementary file 8 — Supplementary Data 5 [file 41467_2020_16062_MOESM8_ESM.txt]

2296
polymer
Au       6.73300000      16.38400000      24.04400000     
Au       7.65800000      14.71200000      15.51400000     
Ag       5.26600000      15.55300000      21.88800000     
Au       6.06000000      12.77000000      20.90000000     
Au       8.58500000      14.52900000      24.88200000     
Au       5.90200000      16.15300000      18.84700000     
Au       8.18800000      17.33000000      26.17000000     
Au       9.27100000      17.13000000      23.34800000     
Au       5.83300000      20.47800000      21.59000000     
Ag      10.90000000      16.17000000      25.69800000     
C      10.16900000      21.60600000      27.47600000      
H      10.79400000      21.93600000      28.17100000      
H       9.77700000      20.75900000      27.80500000      
C       9.68400000      21.67400000      18.90300000      
H       9.23400000      22.53900000      18.67900000      
C       0.85900000      11.59600000      17.40100000      
H       0.60800000      10.80400000      17.95600000      
C       9.05000000      22.63000000      27.29600000      
H       8.56800000      22.79200000      28.15800000      
C      14.97200000      12.93800000      27.29300000      
H      15.55200000      13.49400000      27.88800000      
C       1.78500000       7.95300000      22.30000000      
H       2.16200000       7.02900000      22.34700000      
C      13.58200000      13.58500000      27.09700000      
H      13.68400000      14.50600000      26.75300000      
H      13.10500000      13.62900000      27.96300000      
C      -0.38100000      12.49000000      17.31100000      
H      -0.62700000      12.84600000      18.20100000      
H      -1.14900000      11.99300000      16.93800000      
C      10.00000000      19.42000000      20.66500000      
H      10.37300000      18.55200000      20.95400000      
H       9.33100000      19.70200000      21.34100000      
C       5.32900000       7.69100000      17.40700000      
H       4.73100000       7.88300000      16.64100000      
H       5.08300000       6.80300000      17.77300000      
C      14.86400000      11.77000000      24.98700000      
H      15.35600000      11.62800000      24.12800000      
C       7.78000000       7.40300000      18.16700000      
H       8.73100000       7.38500000      17.89700000      
H       7.55400000       6.52600000      18.57400000      
C      15.52000000      19.58500000      24.78600000      
H      15.67400000      20.55800000      24.95900000      
C       6.98400000      10.21600000      17.40700000      
C      10.89900000      17.80100000      30.66200000      
H      10.31100000      17.00700000      30.73700000      
H      10.32700000      18.60800000      30.70300000      
C      11.88100000      17.81600000      31.86300000      
H      11.40400000      17.83700000      32.74100000      
C       0.51600000      13.09100000      14.99000000      
H      -0.21600000      12.57600000      14.57400000      
H       0.74400000      13.84400000      14.38800000      
C       5.49700000      10.21600000      17.89100000      
H       4.89800000      10.41300000      17.12800000      
H       5.36800000      10.91900000      18.57700000      
C       4.57100000      19.01700000      15.23200000      
H       5.31800000      18.64600000      14.68300000      
C       4.31600000      11.92000000      21.39400000      
C       2.95200000      20.97900000      15.54800000      
H       2.70000000      21.89700000      15.24100000      
C       4.79200000      19.99900000      19.97900000      
C      12.57800000      16.51300000      29.22900000      
H      12.08400000      15.67100000      29.39600000      
H      13.04300000      16.45400000      28.36000000      
C       4.21700000      19.69000000      18.95800000      
C       6.10500000       8.50600000      19.72200000      
H       5.94300000       9.17100000      20.43500000      
H       5.93400000       7.60600000      20.09100000      
C      11.27800000      17.40700000      23.63400000      
C       7.94300000       9.92800000      18.64500000      
H       8.88500000       9.88300000      18.34700000      
H       7.85900000      10.65100000      19.31800000      
C       9.85800000      17.47500000      27.43500000      
C       3.30900000      18.15500000      15.12000000      
H       3.06000000      18.10700000      14.16500000      
H       3.54800000      17.23700000      15.40600000      
C       7.82200000      21.34100000      23.91700000      
C      14.55000000      10.43400000      25.68800000      
H      13.98600000       9.87800000      25.09600000      
H      15.39200000       9.94500000      25.85900000      
C      10.58100000      13.85600000      20.17500000      
C      16.52500000      16.78900000      24.70200000      
H      16.34000000      15.83000000      24.53100000      
H      17.49200000      16.88900000      24.88800000      
C       9.07700000      13.66200000      20.35500000      
C      14.59200000      11.60500000      27.96000000      
H      15.41800000      11.14600000      28.26100000      
H      14.04200000      11.78700000      28.76000000      
C       8.85000000      21.85900000      24.91900000      
C      13.52800000      12.53200000      24.76400000      
H      13.71700000      13.41100000      24.35400000      
H      12.95800000      12.02000000      24.13700000      
C       3.31500000      11.34000000      21.74500000      
C      12.81500000      19.03100000      31.68000000      
H      12.30200000      19.83200000      31.94700000      
H      13.55000000      18.93100000      32.33800000      
C       3.51400000      14.28200000      17.84800000      
C       2.92200000       8.94500000      22.07100000      
H       3.37800000       8.75100000      21.21100000      
H       3.58600000       8.88000000      22.80000000      
C       7.09300000      21.15600000      23.09500000      
C      14.70900000      17.37800000      22.98300000      
H      14.56400000      16.42100000      22.77200000      
H      14.50100000      17.91900000      22.18200000      
C       7.95400000      13.36100000      20.42300000      
C       5.14300000       8.78300000      18.50500000      
H       4.19300000       8.78000000      18.82200000      
C      12.36800000      17.53700000      23.93800000      
C       6.86100000       7.67100000      16.91100000      
H       6.99900000       6.96800000      16.21500000      
C      10.43700000      13.88500000      25.58000000      
C       9.95100000      20.82000000      25.15200000      
H      10.42200000      20.64400000      24.30200000      
H       9.54400000      19.97300000      25.46200000      
C       7.38100000      17.41900000      19.22500000      
C       2.91100000      13.00500000      15.80600000      
H       3.68000000      12.39300000      15.92100000      
H       3.19200000      13.76700000      15.24100000      
C       2.38400000      13.50600000      17.19900000      
C      10.95000000      21.32600000      26.20000000      
H      11.68000000      20.66100000      26.35900000      
C       9.30000000      19.24000000      19.31800000      
C      10.43400000      23.72200000      25.45900000      
H      10.84100000      24.57800000      25.14900000      
C       2.27700000      10.37500000      22.03600000      
C      11.50900000      22.65300000      25.67600000      
H      11.97600000      22.48900000      24.81700000      
H      12.17800000      22.99800000      26.32100000      
C       8.26600000      18.23400000      19.42700000      
C       1.67200000      12.24600000      15.15700000      
H       1.94300000      11.88700000      14.26400000      
C       0.13500000       9.37700000      21.13700000      
H      -0.53700000       9.40700000      20.39800000      
C       0.81200000       8.02700000      21.19200000      
H       0.12700000       7.32400000      21.31300000      
H       1.27800000       7.85600000      20.33600000      
C       4.43200000      14.89700000      18.20400000      
C       7.26100000      12.60800000      16.21200000      
C      11.46700000      13.43800000      25.75100000      
C       1.21000000      14.48800000      17.05600000      
H       1.46600000      15.26200000      16.49500000      
H       0.91900000      14.81800000      17.94100000      
C       3.78700000      19.60500000      17.59600000      
C      11.61900000      17.76600000      29.29100000      
C       1.52900000      10.60100000      23.27800000      
H       1.10500000      11.49600000      23.22800000      
H       2.17000000      10.61900000      24.03200000      
C       2.07000000      18.56900000      15.90200000      
H       1.29700000      17.94600000      15.79000000      
C      11.16900000      20.50000000      20.61200000      
H      11.63800000      20.59100000      21.49000000      
C       7.52400000       8.60400000      19.25000000      
H       8.11500000       8.43300000      20.03500000      
C      13.80800000      17.83400000      24.23900000      
C       1.74800000      20.01700000      15.53000000      
H       1.06200000      20.35800000      16.15700000      
H       1.35200000      20.02600000      14.62400000      
C      12.70700000      14.29100000      21.41600000      
H      13.12300000      14.45300000      22.31300000      
C       3.36800000      20.96500000      17.05000000      
H       4.11900000      21.59700000      17.17400000      
H       2.60700000      21.29700000      17.59000000      
C      -0.51800000       9.60700000      22.45500000      
H      -1.20800000       8.91000000      22.59500000      
H      -0.97200000      10.48400000      22.44000000      
C       4.08400000      20.37000000      14.67600000      
H       3.75200000      20.24400000      13.75500000      
H       4.84400000      21.00300000      14.64500000      
C      12.76500000      12.73800000      26.09200000      
C       9.47100000      23.16000000      24.41000000      
H       8.75700000      23.82200000      24.22400000      
H       9.95900000      22.98900000      23.56600000      
C       8.10500000      22.07400000      26.23500000      
H       7.72800000      21.21200000      26.54500000      
H       7.35800000      22.70300000      26.09200000      
C      15.71400000      17.25400000      25.92700000      
H      15.95900000      16.76900000      26.76500000      
C      12.08700000      20.07900000      19.52600000      
H      12.48500000      19.20800000      19.77800000      
H      12.82400000      20.73800000      19.46700000      
C      16.14800000      17.62200000      23.45400000      
H      16.74600000      17.31300000      22.71600000      
C      11.44600000      19.93200000      18.11100000      
H      12.11300000      19.68800000      17.41000000      
C      12.61400000      18.94300000      29.12600000      
H      13.23600000      18.71400000      28.38800000      
H      12.09900000      19.73800000      28.83800000      
C      10.72900000      21.30900000      17.81700000      
H      11.41100000      22.02700000      17.76700000      
H      10.27700000      21.25900000      16.93800000      
C      15.58900000      12.78200000      25.89300000      
H      16.53200000      12.49900000      25.99300000      
H      15.58500000      13.66400000      25.44600000      
C      12.87500000      14.04100000      18.45300000      
H      12.38400000      13.87300000      17.61200000      
H      13.83100000      14.17100000      18.22600000      
C      15.81900000      18.79300000      26.06400000      
H      15.19300000      19.08700000      26.77100000      
H      16.73700000      19.01700000      26.36500000      
C       7.12400000      11.60200000      16.82100000      
C       7.20200000       9.11000000      16.33000000      
H       8.14500000       9.12400000      16.02600000      
H       6.62300000       9.29200000      15.54800000      
C      12.90300000      15.50300000      20.51300000      
H      13.86900000      15.69800000      20.44500000      
H      12.46400000      16.28900000      20.92900000      
C       4.95000000      19.09000000      16.73400000      
H       5.21700000      18.19000000      17.04700000      
H       5.72800000      19.69300000      16.84500000      
C       8.74000000      20.62300000      18.96200000      
H       8.29200000      20.55800000      18.08000000      
H       8.05100000      20.86200000      19.62900000      
C      13.57100000      16.83900000      30.39900000      
H      14.25500000      16.11300000      30.34900000      
C      12.73900000      12.82000000      19.36200000      
H      13.15700000      12.01400000      18.93700000      
C      12.88300000      16.62500000      31.76400000      
H      13.54100000      16.65100000      32.50200000      
H      12.40600000      15.75600000      31.78900000      
C       1.06600000       8.26200000      23.58500000      
H       0.36800000       7.57400000      23.73400000      
H       1.70900000       8.20300000      24.33600000      
C      10.62000000      17.58100000      28.18600000      
C      12.34100000      15.31200000      19.10400000      
H      12.51300000      16.11500000      18.53300000      
C      14.02200000      19.36100000      24.45400000      
H      13.77500000      19.85800000      23.63400000      
H      13.45500000      19.68500000      25.19800000      
C       0.05400000      13.64100000      16.35500000      
H      -0.73100000      14.24100000      16.20600000      
C      14.22500000      17.00700000      25.48100000      
H      14.10700000      16.04500000      25.28200000      
H      13.62400000      17.23400000      26.23500000      
C      10.49000000      21.81200000      20.17200000      
H       9.89200000      22.12400000      20.89800000      
H      11.18500000      22.50300000      20.03800000      
C      16.44500000      19.12600000      23.65900000      
H      17.39200000      19.26400000      23.91100000      
H      16.25900000      19.63500000      22.83100000      
C       0.44300000       9.57700000      23.60000000      
H      -0.00700000       9.76900000      24.47200000      
C       2.60300000      18.65800000      17.40100000      
H       1.86100000      18.95200000      17.98400000      
H       2.87200000      17.75100000      17.69200000      
C       2.05800000      12.29000000      18.11800000      
H       1.80500000      12.59000000      19.02700000      
H       2.83400000      11.67800000      18.18300000      
C      12.45400000      11.36100000      26.75000000      
H      11.95900000      11.49000000      27.59700000      
H      11.90300000      10.80700000      26.14500000      
C      10.35000000      18.87800000      18.28200000      
H       9.90400000      18.74000000      17.41000000      
H      10.77300000      18.02200000      18.54300000      
C      13.81600000      10.66900000      27.02000000      
H      13.66200000       9.79200000      27.47300000      
C       1.23600000      10.32800000      20.87900000      
H       0.85500000      11.23400000      20.75200000      
H       1.69500000      10.07200000      20.04100000      
C      14.37100000      18.11600000      30.22500000      
H      14.80900000      18.11300000      29.34100000      
H      15.07500000      18.15700000      30.92000000      
C      13.30900000      13.05200000      20.75800000      
H      13.12300000      12.26100000      21.32300000      
H      14.29200000      13.16100000      20.69600000      
C      13.46400000      19.34900000      30.34300000      
H      13.92300000      20.23500000      30.28100000      
C       1.34200000      11.07200000      16.07900000      
H       0.64100000      10.50700000      15.66600000      
H       2.14600000      10.51300000      16.21500000      
C       9.67700000      23.91900000      26.77100000      
H       8.96400000      24.59200000      26.63200000      
H      10.30300000      24.27500000      27.45100000      
C      11.23200000      12.61700000      19.55100000      
H      10.81200000      12.43200000      18.67300000      
H      11.07600000      11.83400000      20.13700000      
C      11.20700000      14.01800000      21.56500000      
H      10.77200000      14.76800000      22.04300000      
H      11.06700000      13.19100000      22.09500000      
C      10.83600000      15.06500000      19.27200000      
H      10.41300000      15.86500000      19.66900000      
H      10.42800000      14.90600000      18.38400000      
Au       4.69400000      18.18500000      23.27100000     
Ag       6.79400000      13.53900000      18.21200000     
Au       2.65500000      16.38400000      22.49900000     
Au       4.12200000      15.55300000      24.65500000     
Au       3.32800000      12.77000000      25.64300000     
Au       0.80300000      14.52900000      21.66100000     
Au       3.48600000      16.15300000      27.69500000     
Au       1.20000000      17.33000000      20.37200000     
Au       0.11700000      17.13000000      23.19500000     
Au       3.55500000      20.47800000      24.95200000     
Ag      -1.51200000      16.17000000      20.84500000     
C      -0.78100000      21.60600000      19.06700000      
H      -1.40600000      21.93600000      18.37200000      
H      -0.38900000      20.75900000      18.73800000      
C      -0.29600000      21.67400000      27.64000000      
H       0.15400000      22.53900000      27.86400000      
C       8.52900000      11.59600000      29.14200000      
H       8.78000000      10.80400000      28.58700000      
C       0.33800000      22.63000000      19.24700000      
H       0.82000000      22.79200000      18.38400000      
C      -5.58400000      12.93800000      19.25000000      
H      -6.16400000      13.49400000      18.65400000      
C       7.60300000       7.95300000      24.24300000      
H       7.22600000       7.02900000      24.19600000      
C      -4.19400000      13.58500000      19.44600000      
H      -4.29600000      14.50600000      19.79000000      
H      -3.71700000      13.62900000      18.58000000      
C       9.76900000      12.49000000      29.23200000      
H      10.01500000      12.84600000      28.34100000      
H      10.53700000      11.99300000      29.60400000      
C      -0.61200000      19.42000000      25.87800000      
H      -0.98500000      18.55200000      25.58900000      
H       0.05700000      19.70200000      25.20100000      
C       4.05900000       7.69100000      29.13600000      
H       4.65700000       7.88300000      29.90200000      
H       4.30500000       6.80300000      28.77000000      
C      -5.47600000      11.77000000      21.55500000      
H      -5.96800000      11.62800000      22.41500000      
C       1.60800000       7.40300000      28.37600000      
H       0.65700000       7.38500000      28.64600000      
H       1.83400000       6.52600000      27.96900000      
C      -6.13200000      19.58500000      21.75700000      
H      -6.28600000      20.55800000      21.58300000      
C       2.40400000      10.21600000      29.13600000      
C      -1.51100000      17.80100000      15.88000000      
H      -0.92300000      17.00700000      15.80600000      
H      -0.93900000      18.60800000      15.84000000      
C      -2.49300000      17.81600000      14.68000000      
H      -2.01600000      17.83700000      13.80100000      
C       8.87200000      13.09100000      31.55300000      
H       9.60400000      12.57600000      31.96900000      
H       8.64400000      13.84400000      32.15500000      
C       3.89100000      10.21600000      28.65200000      
H       4.49000000      10.41300000      29.41500000      
H       4.02000000      10.91900000      27.96600000      
C       4.81800000      19.01700000      31.31100000      
H       4.07000000      18.64600000      31.86000000      
C       5.07200000      11.92000000      25.14900000      
C       6.43600000      20.97900000      30.99400000      
H       6.68800000      21.89700000      31.30200000      
C       4.59600000      19.99900000      26.56300000      
C      -3.19000000      16.51300000      17.31400000      
H      -2.69600000      15.67100000      17.14600000      
H      -3.65500000      16.45400000      18.18300000      
C       5.17100000      19.69000000      27.58400000      
C       3.28300000       8.50600000      26.82100000      
H       3.44500000       9.17100000      26.10700000      
H       3.45400000       7.60600000      26.45200000      
C      -1.89000000      17.40700000      22.90800000      
C       1.44500000       9.92800000      27.89800000      
H       0.50300000       9.88300000      28.19600000      
H       1.52900000      10.65100000      27.22400000      
C      -0.47000000      17.47500000      19.10700000      
C       6.07900000      18.15500000      31.42300000      
H       6.32800000      18.10700000      32.37800000      
H       5.84000000      17.23700000      31.13700000      
C       1.56600000      21.34100000      22.62600000      
C      -5.16200000      10.43400000      20.85400000      
H      -4.59800000       9.87800000      21.44700000      
H      -6.00400000       9.94500000      20.68400000      
C      -1.19300000      13.85600000      26.36800000      
C      -7.13700000      16.78900000      21.84100000      
H      -6.95200000      15.83000000      22.01200000      
H      -8.10400000      16.88900000      21.65500000      
C       0.31100000      13.66200000      26.18800000      
C      -5.20400000      11.60500000      18.58300000      
H      -6.02900000      11.14600000      18.28200000      
H      -4.65400000      11.78700000      17.78200000      
C       0.53800000      21.85900000      21.62400000      
C      -4.14000000      12.53200000      21.77900000      
H      -4.32900000      13.41100000      22.18800000      
H      -3.57000000      12.02000000      22.40600000      
C       6.07300000      11.34000000      24.79800000      
C      -3.42700000      19.03100000      14.86300000      
H      -2.91400000      19.83200000      14.59600000      
H      -4.16200000      18.93100000      14.20500000      
C       5.87400000      14.28200000      28.69500000      
C       6.46600000       8.94500000      24.47200000      
H       6.01000000       8.75100000      25.33200000      
H       5.80200000       8.88000000      23.74300000      
C       2.29500000      21.15600000      23.44800000      
C      -5.32100000      17.37800000      23.56000000      
H      -5.17600000      16.42100000      23.77100000      
H      -5.11300000      17.91900000      24.36000000      
C       1.43400000      13.36100000      26.12000000      
C       4.24500000       8.78300000      28.03700000      
H       5.19500000       8.78000000      27.72100000      
C      -2.98000000      17.53700000      22.60400000      
C       2.52700000       7.67100000      29.63200000      
H       2.38900000       6.96800000      30.32700000      
C      -1.04900000      13.88500000      20.96300000      
C      -0.56300000      20.82000000      21.39100000      
H      -1.03400000      20.64400000      22.24100000      
H      -0.15600000      19.97300000      21.08100000      
C       2.00700000      17.41900000      27.31700000      
C       6.47700000      13.00500000      30.73700000      
H       5.70800000      12.39300000      30.62200000      
H       6.19600000      13.76700000      31.30200000      
C       7.00400000      13.50600000      29.34400000      
C      -1.56100000      21.32600000      20.34200000      
H      -2.29200000      20.66100000      20.18400000      
C       0.08800000      19.24000000      27.22400000      
C      -1.04600000      23.72200000      21.08400000      
H      -1.45300000      24.57800000      21.39400000      
C       7.11100000      10.37500000      24.50600000      
C      -2.12100000      22.65300000      20.86700000      
H      -2.58800000      22.48900000      21.72600000      
H      -2.79000000      22.99800000      20.22100000      
C       1.12200000      18.23400000      27.11600000      
C       7.71600000      12.24600000      31.38500000      
H       7.44500000      11.88700000      32.27900000      
C       9.25300000       9.37700000      25.40600000      
H       9.92500000       9.40700000      26.14500000      
C       8.57600000       8.02700000      25.35000000      
H       9.26100000       7.32400000      25.22900000      
H       8.11000000       7.85600000      26.20700000      
C       4.95600000      14.89700000      28.33800000      
C       2.12700000      12.60800000      30.33000000      
C      -2.07900000      13.43800000      20.79200000      
C       8.17800000      14.48800000      29.48600000      
H       7.92200000      15.26200000      30.04800000      
H       8.46900000      14.81800000      28.60200000      
C       5.60100000      19.60500000      28.94600000      
C      -2.23100000      17.76600000      17.25200000      
C       7.85900000      10.60100000      23.26500000      
H       8.28300000      11.49600000      23.31500000      
H       7.21800000      10.61900000      22.51100000      
C       7.31800000      18.56900000      30.64100000      
H       8.09100000      17.94600000      30.75200000      
C      -1.78100000      20.50000000      25.93100000      
H      -2.25000000      20.59100000      25.05200000      
C       1.86400000       8.60400000      27.29300000      
H       1.27300000       8.43300000      26.50800000      
C      -4.41900000      17.83400000      22.30300000      
C       7.64000000      20.01700000      31.01300000      
H       8.32600000      20.35800000      30.38600000      
H       8.03600000      20.02600000      31.91900000      
C      -3.31900000      14.29100000      25.12700000      
H      -3.73500000      14.45300000      24.23000000      
C       6.02000000      20.96500000      29.49300000      
H       5.26900000      21.59700000      29.36800000      
H       6.78100000      21.29700000      28.95300000      
C       9.90600000       9.60700000      24.08700000      
H      10.59600000       8.91000000      23.94800000      
H      10.36000000      10.48400000      24.10300000      
C       5.30400000      20.37000000      31.86600000      
H       5.63600000      20.24400000      32.78800000      
H       4.54500000      21.00300000      31.89700000      
C      -3.37700000      12.73800000      20.45100000      
C      -0.08300000      23.16000000      22.13300000      
H       0.63200000      23.82200000      22.31900000      
H      -0.57100000      22.98900000      22.97700000      
C       1.28300000      22.07400000      20.30800000      
H       1.66000000      21.21200000      19.99800000      
H       2.03000000      22.70300000      20.45100000      
C      -6.32600000      17.25400000      20.61500000      
H      -6.57100000      16.76900000      19.77800000      
C      -2.69900000      20.07900000      27.01700000      
H      -3.09700000      19.20800000      26.76500000      
H      -3.43600000      20.73800000      27.07500000      
C      -6.76000000      17.62200000      23.08800000      
H      -7.35800000      17.31300000      23.82700000      
C      -2.05700000      19.93200000      28.43100000      
H      -2.72500000      19.68800000      29.13300000      
C      -3.22600000      18.94300000      17.41600000      
H      -3.84800000      18.71400000      18.15500000      
H      -2.71100000      19.73800000      17.70500000      
C      -1.34100000      21.30900000      28.72600000      
H      -2.02300000      22.02700000      28.77600000      
H      -0.88900000      21.25900000      29.60400000      
C      -6.20000000      12.78200000      20.64900000      
H      -7.14300000      12.49900000      20.55000000      
H      -6.19700000      13.66400000      21.09600000      
C      -3.48700000      14.04100000      28.09000000      
H      -2.99600000      13.87300000      28.93100000      
H      -4.44300000      14.17100000      28.31700000      
C      -6.43100000      18.79300000      20.47900000      
H      -5.80500000      19.08700000      19.77100000      
H      -7.34900000      19.01700000      20.17800000      
C       2.26400000      11.60200000      29.72200000      
C       2.18600000       9.11000000      30.21200000      
H       1.24300000       9.12400000      30.51700000      
H       2.76500000       9.29200000      30.99400000      
C      -3.51500000      15.50300000      26.03000000      
H      -4.48100000      15.69800000      26.09800000      
H      -3.07600000      16.28900000      25.61400000      
C       4.43800000      19.09000000      29.80900000      
H       4.17100000      18.19000000      29.49600000      
H       3.66000000      19.69300000      29.69700000      
C       0.64800000      20.62300000      27.58100000      
H       1.09600000      20.55800000      28.46200000      
H       1.33700000      20.86200000      26.91400000      
C      -4.18300000      16.83900000      16.14400000      
H      -4.86700000      16.11300000      16.19400000      
C      -3.35100000      12.82000000      27.18100000      
H      -3.76900000      12.01400000      27.60600000      
C      -3.49500000      16.62500000      14.77900000      
H      -4.15300000      16.65100000      14.04000000      
H      -3.01800000      15.75600000      14.75400000      
C       8.32200000       8.26200000      22.95800000      
H       9.02000000       7.57400000      22.80900000      
H       7.67900000       8.20300000      22.20700000      
C      -1.23200000      17.58100000      18.35600000      
C      -2.95200000      15.31200000      27.43900000      
H      -3.12400000      16.11500000      28.00900000      
C      -4.63400000      19.36100000      22.08900000      
H      -4.38700000      19.85800000      22.90800000      
H      -4.06700000      19.68500000      21.34500000      
C       9.33400000      13.64100000      30.18800000      
H      10.11900000      14.24100000      30.33700000      
C      -4.83600000      17.00700000      21.06200000      
H      -4.71900000      16.04500000      21.26100000      
H      -4.23600000      17.23400000      20.30800000      
C      -1.10200000      21.81200000      26.37100000      
H      -0.50400000      22.12400000      25.64500000      
H      -1.79700000      22.50300000      26.50500000      
C      -7.05700000      19.12600000      22.88400000      
H      -8.00400000      19.26400000      22.63200000      
H      -6.87100000      19.63500000      23.71200000      
C       8.94500000       9.57700000      22.94200000      
H       9.39500000       9.76900000      22.07100000      
C       6.78500000      18.65800000      29.14200000      
H       7.52700000      18.95200000      28.55900000      
H       6.51600000      17.75100000      28.85000000      
C       7.33000000      12.29000000      28.42500000      
H       7.58300000      12.59000000      27.51600000      
H       6.55400000      11.67800000      28.36000000      
C      -3.06600000      11.36100000      19.79300000      
H      -2.57100000      11.49000000      18.94600000      
H      -2.51500000      10.80700000      20.39800000      
C      -0.96200000      18.87800000      28.26100000      
H      -0.51600000      18.74000000      29.13300000      
H      -1.38500000      18.02200000      28.00000000      
C      -4.42800000      10.66900000      19.52300000      
H      -4.27400000       9.79200000      19.07000000      
C       8.15200000      10.32800000      25.66400000      
H       8.53300000      11.23400000      25.79100000      
H       7.69300000      10.07200000      26.50100000      
C      -4.98300000      18.11600000      16.31800000      
H      -5.42100000      18.11300000      17.20200000      
H      -5.68700000      18.15700000      15.62300000      
C      -3.92100000      13.05200000      25.78500000      
H      -3.73500000      12.26100000      25.22000000      
H      -4.90400000      13.16100000      25.84700000      
C      -4.07600000      19.34900000      16.20000000      
H      -4.53500000      20.23500000      16.26200000      
C       8.04600000      11.07200000      30.46400000      
H       8.74700000      10.50700000      30.87600000      
H       7.24200000      10.51300000      30.32700000      
C      -0.28900000      23.91900000      19.77100000      
H       0.42400000      24.59200000      19.91100000      
H      -0.91500000      24.27500000      19.09200000      
C      -1.84400000      12.61700000      26.99200000      
H      -1.42400000      12.43200000      27.87000000      
H      -1.68800000      11.83400000      26.40500000      
C      -1.81900000      14.01800000      24.97800000      
H      -1.38400000      14.76800000      24.50000000      
H      -1.67900000      13.19100000      24.44700000      
C      -1.44800000      15.06500000      27.27100000      
H      -1.02500000      15.86500000      26.87400000      
H      -1.04000000      14.90600000      28.15800000      
Ag       2.59400000      13.53900000      28.33100000     
Au       1.73000000      14.71200000      31.02900000     
C       8.05500000      16.81600000      14.81600000      
Ag       8.52300000      15.88500000      12.81600000     
Au       8.58300000      13.04000000       6.98500000     
Au      10.05000000      13.87000000       9.14100000     
Au       9.25600000      16.65400000      10.12800000     
Au       6.73100000      14.89500000       6.14700000     
Au       9.41400000      13.27000000      12.18100000     
Au       7.12800000      12.09400000       4.85800000     
Au       6.04500000      12.29400000       7.68100000     
Au       9.48400000       8.94600000       9.43800000     
Ag       4.41700000      13.25400000       5.33100000     
C       5.14800000       7.81800000       3.55300000      
H       4.52200000       7.48800000       2.85800000      
H       5.54000000       8.66500000       3.22400000      
C       5.63200000       7.75000000      12.12600000      
H       6.08200000       6.88500000      12.34900000      
C      14.45800000      17.82800000      13.62800000      
H      14.70800000      18.61900000      13.07200000      
C       6.26600000       6.79400000       3.73300000      
H       6.74800000       6.63200000       2.87000000      
C       0.34400000      16.48600000       3.73600000      
H      -0.23500000      15.93000000       3.14000000      
C      13.53100000      21.47100000       8.72800000      
H      13.15500000      22.39500000       8.68200000      
C       1.73400000      15.83900000       3.93100000      
H       1.63200000      14.91800000       4.27600000      
H       2.21200000      15.79500000       3.06600000      
C      15.69800000      16.93300000      13.71800000      
H      15.94300000      16.57700000      12.82700000      
H      16.46600000      17.43100000      14.09000000      
C       5.31700000      10.00400000      10.36400000      
H       4.94300000      10.87200000      10.07500000      
H       5.98600000       9.72200000       9.68700000      
C       9.98700000      21.73200000      13.62200000      
H      10.58600000      21.54100000      14.38800000      
H      10.23300000      22.62100000      13.25500000      
C       0.45200000      17.65400000       6.04100000      
H      -0.03900000      17.79600000       6.90100000      
C       7.53600000      22.02100000      12.86100000      
H       6.58500000      22.03900000      13.13100000      
H       7.76200000      22.89800000      12.45500000      
C      -0.20400000       9.83900000       6.24300000      
H      -0.35700000       8.86500000       6.06900000      
C       8.33300000      19.20800000      13.62200000      
C       4.41700000      11.62200000       0.36600000      
H       5.00500000      12.41700000       0.29200000      
H       4.98900000      10.81600000       0.32600000      
C       3.43600000      11.60800000      -0.83500000      
H       3.91300000      11.58700000      -1.71300000      
C      14.80000000      16.33300000      16.03900000      
H      15.53200000      16.84800000      16.45400000      
H      14.57300000      15.58000000      16.64100000      
C       9.81900000      19.20800000      13.13700000      
H      10.41900000      19.01100000      13.90100000      
H       9.94800000      18.50500000      12.45200000      
C      10.74600000      10.40700000      15.79700000      
H       9.99800000      10.77800000      16.34600000      
C      11.00000000      17.50400000       9.63400000      
C      12.36400000       8.44500000      15.48000000      
H      12.61600000       7.52700000      15.78700000      
C      10.52500000       9.42400000      11.04900000      
C       2.73900000      12.91100000       1.80000000      
H       3.23200000      13.75300000       1.63200000      
H       2.27400000      12.97000000       2.66800000      
C      11.09900000       9.73300000      12.07000000      
C       9.21200000      20.91700000      11.30700000      
H       9.37300000      20.25200000      10.59300000      
H       9.38300000      21.81800000      10.93800000      
C       4.03800000      12.01700000       7.39400000      
C       7.37400000      19.49600000      12.38300000      
H       6.43100000      19.54000000      12.68100000      
H       7.45700000      18.77200000      11.71000000      
C       5.45800000      11.94900000       3.59300000      
C      12.00700000      11.26900000      15.90800000      
H      12.25600000      11.31600000      16.86400000      
H      11.76900000      12.18700000      15.62300000      
C       7.49400000       8.08300000       7.11200000      
C       0.76600000      18.99000000       5.34000000      
H       1.33100000      19.54600000       5.93300000      
H      -0.07600000      19.47900000       5.16900000      
C       4.73500000      15.56800000      10.85400000      
C      -1.20800000      12.63500000       6.32700000      
H      -1.02400000      13.59400000       6.49700000      
H      -2.17500000      12.53500000       6.14100000      
C       6.23900000      15.76200000      10.67400000      
C       0.72400000      17.81900000       3.06900000      
H      -0.10100000      18.27800000       2.76800000      
H       1.27500000      17.63700000       2.26800000      
C       6.46700000       7.56500000       6.11000000      
C       1.78800000      16.89200000       6.26500000      
H       1.59900000      16.01200000       6.67400000      
H       2.35800000      17.40400000       6.89100000      
C      12.00100000      18.08400000       9.28400000      
C       2.50200000      10.39300000      -0.65200000      
H       3.01400000       9.59200000      -0.91800000      
H       1.76700000      10.49300000      -1.30900000      
C      11.80200000      15.14200000      13.18100000      
C      12.39400000      20.47900000       8.95800000      
H      11.93800000      20.67300000       9.81700000      
H      11.73000000      20.54400000       8.22900000      
C       8.22300000       8.26800000       7.93400000      
C       0.60800000      12.04600000       8.04600000      
H       0.75200000      13.00200000       8.25700000      
H       0.81500000      11.50500000       8.84600000      
C       7.36300000      16.06300000      10.60600000      
C      10.17300000      20.64100000      12.52300000      
H      11.12300000      20.64400000      12.20700000      
C       2.94800000      11.88700000       7.09000000      
C       8.45500000      21.75300000      14.11800000      
H       8.31700000      22.45600000      14.81300000      
C       4.88000000      15.53900000       5.44900000      
C       5.36600000       8.60400000       5.87700000      
H       4.89400000       8.78000000       6.72700000      
H       5.77200000       9.45100000       5.56700000      
C       7.93500000      12.00500000      11.80300000      
C      12.40500000      16.41900000      15.22300000      
H      11.63700000      17.03100000      15.10800000      
H      12.12400000      15.65600000      15.78700000      
C      12.93200000      15.91800000      13.82900000      
C       4.36700000       8.09700000       4.82800000      
H       3.63700000       8.76200000       4.67000000      
C       6.01700000      10.18400000      11.71000000      
C       4.88200000       5.70200000       5.57000000      
H       4.47600000       4.84600000       5.88000000      
C      13.03900000      19.04900000       8.99200000      
C       3.80800000       6.77000000       5.35200000      
H       3.34100000       6.93500000       6.21200000      
H       3.13900000       6.42600000       4.70700000      
C       7.05000000      11.19000000      11.60200000      
C      13.64400000      17.17800000      15.87100000      
H      13.37300000      17.53700000      16.76500000      
C      15.18100000      20.04700000       9.89200000      
H      15.85300000      20.01700000      10.63000000      
C      14.50400000      21.39700000       9.83600000      
H      15.18900000      22.10000000       9.71500000      
H      14.03900000      21.56800000      10.69200000      
C      10.88400000      14.52700000      12.82400000      
C       3.85000000      15.98600000       5.27800000      
C      14.10600000      14.93600000      13.97200000      
H      13.85100000      14.16200000      14.53400000      
H      14.39800000      14.60600000      13.08800000      
C      11.53000000       9.81900000      13.43200000      
C       3.69700000      11.65800000       1.73800000      
C      13.78800000      18.82200000       7.75100000      
H      14.21200000      17.92800000       7.80100000      
H      13.14600000      18.80500000       6.99700000      
C      13.24600000      10.85400000      15.12600000      
H      14.01900000      11.47800000      15.23800000      
C       4.14700000       8.92400000      10.41600000      
H       3.67800000       8.83300000       9.53800000      
C       7.79200000      20.82000000      11.77800000      
H       7.20100000      20.99100000      10.99300000      
C       1.50900000      11.59000000       6.78900000      
C      13.56900000       9.40700000      15.49900000      
H      14.25400000       9.06600000      14.87200000      
H      13.96400000       9.39800000      16.40500000      
C       2.60900000      15.13300000       9.61300000      
H       2.19400000      14.97100000       8.71600000      
C      11.94900000       8.45900000      13.97800000      
H      11.19700000       7.82700000      13.85400000      
H      12.70900000       8.12700000      13.43800000      
C      15.83500000      19.81700000       8.57300000      
H      16.52400000      20.51400000       8.43400000      
H      16.28800000      18.94000000       8.58900000      
C      11.23200000       9.05400000      16.35200000      
H      11.56500000       9.18000000      17.27400000      
H      10.47300000       8.42100000      16.38300000      
C       2.55100000      16.68600000       4.93700000      
C       5.84600000       6.26400000       6.61800000      
H       6.56000000       5.60200000       6.80500000      
H       5.35700000       6.43500000       7.46200000      
C       7.21100000       7.35000000       4.79400000      
H       7.58800000       8.21200000       4.48400000      
H       7.95800000       6.72000000       4.93700000      
C      -0.39800000      12.17000000       5.10100000      
H      -0.64300000      12.65500000       4.26300000      
C       3.22900000       9.34500000      11.50200000      
H       2.83100000      10.21600000      11.25100000      
H       2.49200000       8.68600000      11.56100000      
C      -0.83200000      11.80200000       7.57400000      
H      -1.42900000      12.11100000       8.31300000      
C       3.87100000       9.49200000      12.91700000      
H       3.20300000       9.73600000      13.61800000      
C       2.70200000      10.48100000       1.90200000      
H       2.08100000      10.71000000       2.64100000      
H       3.21700000       9.68600000       2.19100000      
C       4.58700000       8.11500000      13.21200000      
H       3.90500000       7.39700000      13.26200000      
H       5.03900000       8.16500000      14.09000000      
C      -0.27200000      16.64200000       5.13500000      
H      -1.21500000      16.92500000       5.03600000      
H      -0.26900000      15.75900000       5.58200000      
C       2.44200000      15.38300000      12.57600000      
H       2.93300000      15.55100000      13.41700000      
H       1.48500000      15.25300000      12.80200000      
C      -0.50300000      10.63100000       4.96500000      
H       0.12300000      10.33700000       4.25700000      
H      -1.42100000      10.40700000       4.66400000      
C       8.19300000      17.82200000      14.20800000      
C       8.11400000      20.31400000      14.69800000      
H       7.17200000      20.30000000      15.00200000      
H       8.69300000      20.13200000      15.48000000      
C       2.41400000      13.92000000      10.51600000      
H       1.44700000      13.72600000      10.58400000      
H       2.85200000      13.13500000      10.10000000      
C      10.36600000      10.33400000      14.29500000      
H      10.10000000      11.23400000      13.98100000      
H       9.58800000       9.73000000      14.18300000      
C       6.57600000       8.80100000      12.06700000      
H       7.02500000       8.86500000      12.94800000      
H       7.26600000       8.56200000      11.40000000      
C       1.74600000      12.58500000       0.63000000      
H       1.06100000      13.31100000       0.68000000      
C       2.57700000      16.60400000      11.66700000      
H       2.15900000      17.41000000      12.09200000      
C       2.43300000      12.79900000      -0.73500000      
H       1.77500000      12.77300000      -1.47400000      
H       2.91000000      13.66700000      -0.76000000      
C      14.25000000      21.16200000       7.44400000      
H      14.94800000      21.85000000       7.29500000      
H      13.60800000      21.22100000       6.69300000      
C       4.69600000      11.84300000       2.84200000      
C       2.97600000      14.11200000      11.92400000      
H       2.80400000      13.30800000      12.49500000      
C       1.29500000      10.06300000       6.57500000      
H       1.54100000       9.56600000       7.39400000      
H       1.86200000       9.73900000       5.83000000      
C      15.26200000      15.78300000      14.67300000      
H      16.04700000      15.18300000      14.82200000      
C       1.09200000      12.41700000       5.54800000      
H       1.20900000      13.37900000       5.74600000      
H       1.69200000      12.19000000       4.79400000      
C       4.82700000       7.61200000      10.85700000      
H       5.42500000       7.30000000      10.13100000      
H       4.13200000       6.92100000      10.99000000      
C      -1.12900000      10.29800000       7.36900000      
H      -2.07600000      10.16000000       7.11800000      
H      -0.94200000       9.78900000       8.19800000      
C      14.87300000      19.84600000       7.42800000      
H      15.32300000      19.65500000       6.55600000      
C      12.71300000      10.76600000      13.62800000      
H      13.45500000      10.47200000      13.04400000      
H      12.44400000      11.67200000      13.33600000      
C      13.25900000      17.13400000      12.91100000      
H      13.51100000      16.83300000      12.00200000      
H      12.48200000      17.74600000      12.84600000      
C       2.86200000      18.06300000       4.27900000      
H       3.35700000      17.93400000       3.43200000      
H       3.41300000      18.61700000       4.88400000      
C       4.96600000      10.54600000      12.74700000      
H       5.41300000      10.68400000      13.61800000      
H       4.54400000      11.40200000      12.48600000      
C       1.50100000      18.75500000       4.00900000      
H       1.65500000      19.63200000       3.55600000      
C      14.08000000      19.09600000      10.14900000      
H      14.46100000      18.19000000      10.27700000      
H      13.62200000      19.35200000      10.98700000      
C       0.94600000      11.30800000       0.80400000      
H       0.50700000      11.31100000       1.68800000      
H       0.24100000      11.26600000       0.10900000      
C       2.00700000      16.37100000      10.27000000      
H       2.19300000      17.16300000       9.70600000      
H       1.02400000      16.26300000      10.33200000      
C       1.85200000      10.07500000       0.68600000      
H       1.39400000       9.18900000       0.74800000      
C      13.97400000      18.35200000      14.95000000      
H      14.67500000      18.91700000      15.36200000      
H      13.17100000      18.91100000      14.81300000      
C       5.63900000       5.50500000       4.25700000      
H       6.35200000       4.83100000       4.39700000      
H       5.01300000       5.14900000       3.57800000      
C       4.08400000      16.80700000      11.47700000      
H       4.50400000      16.99200000      12.35600000      
H       4.24000000      17.59000000      10.89100000      
C       4.10900000      15.40600000       9.46400000      
H       4.54400000      14.65600000       8.98600000      
H       4.24900000      16.23300000       8.93300000      
C       4.48000000      14.35900000      11.75700000      
H       4.90400000      13.55900000      11.36000000      
H       4.88800000      14.51800000      12.64400000      
Au      10.62200000      11.23900000       7.75700000     
Au      12.66200000      13.04000000       8.53000000     
Ag      11.19500000      13.87000000       6.37300000     
Au      11.98900000      16.65400000       5.38600000     
Au      14.51400000      14.89500000       9.36800000     
Au      11.83100000      13.27000000       3.33300000     
Au      14.11600000      12.09400000      10.65600000     
Au      15.19900000      12.29400000       7.83300000     
Au      11.76100000       8.94600000       6.07600000     
Ag      16.82800000      13.25400000      10.18400000     
C      16.09700000       7.81800000      11.96100000      
H      16.72300000       7.48800000      12.65700000      
H      15.70500000       8.66500000      12.29000000      
C      15.61200000       7.75000000       3.38800000      
H      15.16200000       6.88500000       3.16500000      
C       6.78700000      17.82800000       1.88700000      
H       6.53700000      18.61900000       2.44200000      
C      14.97800000       6.79400000      11.78200000      
H      14.49700000       6.63200000      12.64400000      
C      20.90100000      16.48600000      11.77800000      
H      21.48000000      15.93000000      12.37400000      
C       7.71400000      21.47100000       6.78600000      
H       8.09000000      22.39500000       6.83200000      
C      19.51100000      15.83900000      11.58300000      
H      19.61200000      14.91800000      11.23900000      
H      19.03300000      15.79500000      12.44900000      
C       5.54700000      16.93300000       1.79700000      
H       5.30200000      16.57700000       2.68700000      
H       4.77900000      17.43100000       1.42400000      
C      15.92800000      10.00400000       5.15100000      
H      16.30100000      10.87200000       5.43900000      
H      15.25900000       9.72200000       5.82700000      
C      11.25700000      21.73200000       1.89300000      
H      10.65900000      21.54100000       1.12600000      
H      11.01100000      22.62100000       2.25900000      
C      20.79200000      17.65400000       9.47300000      
H      21.28400000      17.79600000       8.61400000      
C      13.70900000      22.02100000       2.65300000      
H      14.66000000      22.03900000       2.38300000      
H      13.48300000      22.89800000       3.05900000      
C      21.44800000       9.83900000       9.27100000      
H      21.60200000       8.86500000       9.44500000      
C      12.91200000      19.20800000       1.89300000      
C      16.82800000      11.62200000      15.14800000      
H      16.24000000      12.41700000      15.22300000      
H      16.25500000      10.81600000      15.18800000      
C      17.80900000      11.60800000      16.34900000      
H      17.33200000      11.58700000      17.22700000      
C       6.44500000      16.33300000      -0.52400000      
H       5.71200000      16.84800000      -0.94000000      
H       6.67200000      15.58000000      -1.12600000      
C      11.42600000      19.20800000       2.37700000      
H      10.82600000      19.01100000       1.61300000      
H      11.29700000      18.50500000       3.06300000      
C      10.49900000      10.40700000      -0.28200000      
H      11.24700000      10.77800000      -0.83200000      
C      10.24500000      17.50400000       5.88000000      
C       8.88100000       8.44500000       0.03400000      
H       8.62900000       7.52700000      -0.27300000      
C      10.72000000       9.42400000       4.46500000      
C      18.50600000      12.91100000      13.71500000      
H      18.01300000      13.75300000      13.88200000      
H      18.97100000      12.97000000      12.84600000      
C      10.14600000       9.73300000       3.44400000      
C      12.03300000      20.91700000       4.20700000      
H      11.87200000      20.25200000       4.92100000      
H      11.86200000      21.81800000       4.57700000      
C      17.20600000      12.01700000       8.12000000      
C      13.87100000      19.49600000       3.13100000      
H      14.81400000      19.54000000       2.83300000      
H      13.78800000      18.77200000       3.80400000      
C      15.78600000      11.94900000      11.92100000      
C       9.23700000      11.26900000      -0.39400000      
H       8.98800000      11.31600000      -1.35000000      
H       9.47600000      12.18700000      -0.10900000      
C      13.75100000       8.08300000       8.40300000      
C      20.47800000      18.99000000      10.17400000      
H      19.91400000      19.54600000       9.58200000      
H      21.32100000      19.47900000      10.34500000      
C      16.50900000      15.56800000       4.66000000      
C      22.45300000      12.63500000       9.18800000      
H      22.26800000      13.59400000       9.01700000      
H      23.42000000      12.53500000       9.37400000      
C      15.00600000      15.76200000       4.84000000      
C      20.52100000      17.81900000      12.44600000      
H      21.34600000      18.27800000      12.74700000      
H      19.97000000      17.63700000      13.24600000      
C      14.77800000       7.56500000       9.40500000      
C      19.45700000      16.89200000       9.25000000      
H      19.64600000      16.01200000       8.84000000      
H      18.88600000      17.40400000       8.62300000      
C       9.24400000      18.08400000       6.23100000      
C      18.74300000      10.39300000      16.16600000      
H      18.23100000       9.59200000      16.43300000      
H      19.47800000      10.49300000      16.82400000      
C       9.44200000      15.14200000       2.33300000      
C       8.85000000      20.47900000       6.55600000      
H       9.30600000      20.67300000       5.69700000      
H       9.51500000      20.54400000       7.28500000      
C      13.02100000       8.26800000       7.58000000      
C      20.63700000      12.04600000       7.46900000      
H      20.49200000      13.00200000       7.25800000      
H      20.43000000      11.50500000       6.66800000      
C      13.88200000      16.06300000       4.90900000      
C      11.07100000      20.64100000       2.99100000      
H      10.12200000      20.64400000       3.30800000      
C      18.29700000      11.88700000       8.42400000      
C      12.78900000      21.75300000       1.39600000      
H      12.92700000      22.45600000       0.70100000      
C      16.36500000      15.53900000      10.06600000      
C      15.87900000       8.60400000       9.63700000      
H      16.35100000       8.78000000       8.78700000      
H      15.47300000       9.45100000       9.94800000      
C      13.31000000      12.00500000       3.71100000      
C       8.83900000      16.41900000       0.29200000      
H       9.60800000      17.03100000       0.40600000      
H       9.12000000      15.65600000      -0.27300000      
C       8.31200000      15.91800000       1.68500000      
C      16.87800000       8.09700000      10.68600000      
H      17.60800000       8.76200000      10.84400000      
C      15.22800000      10.18400000       3.80400000      
C      16.36200000       5.70200000       9.94500000      
H      16.76900000       4.84600000       9.63400000      
C       8.20600000      19.04900000       6.52200000      
C      17.43700000       6.77000000      10.16200000      
H      17.90400000       6.93500000       9.30200000      
H      18.10600000       6.42600000      10.80700000      
C      14.19500000      11.19000000       3.91300000      
C       7.60100000      17.17800000      -0.35700000      
H       7.87200000      17.53700000      -1.25000000      
C       6.06300000      20.04700000       5.62200000      
H       5.39200000      20.01700000       4.88400000      
C       6.74000000      21.39700000       5.67800000      
H       6.05500000      22.10000000       5.79900000      
H       7.20600000      21.56800000       4.82200000      
C      10.36000000      14.52700000       2.69000000      
C      13.18900000      16.81600000       0.69800000      
C      17.39500000      15.98600000      10.23600000      
C       7.13900000      14.93600000       1.54200000      
H       7.39400000      14.16200000       0.98100000      
H       6.84700000      14.60600000       2.42600000      
C       9.71500000       9.81900000       2.08200000      
C      17.54700000      11.65800000      13.77700000      
C       7.45700000      18.82200000       7.76300000      
H       7.03300000      17.92800000       7.71400000      
H       8.09800000      18.80500000       8.51700000      
C       7.99800000      10.85400000       0.38800000      
H       7.22600000      11.47800000       0.27600000      
C      17.09800000       8.92400000       5.09800000      
H      17.56600000       8.83300000       5.97600000      
C      13.45200000      20.82000000       3.73600000      
H      14.04400000      20.99100000       4.52100000      
C      19.73600000      11.59000000       8.72500000      
C       7.67600000       9.40700000       0.01600000      
H       6.99100000       9.06600000       0.64200000      
H       7.28000000       9.39800000      -0.89100000      
C      18.63600000      15.13300000       5.90200000      
H      19.05100000      14.97100000       6.79800000      
C       9.29600000       8.45900000       1.53600000      
H      10.04700000       7.82700000       1.66000000      
H       8.53500000       8.12700000       2.07600000      
C       5.41000000      19.81700000       6.94100000      
H       4.72100000      20.51400000       7.08100000      
H       4.95700000      18.94000000       6.92600000      
C      10.01300000       9.05400000      -0.83800000      
H       9.68000000       9.18000000      -1.75900000      
H      10.77200000       8.42100000      -0.86900000      
C      18.69400000      16.68600000      10.57800000      
C      15.39900000       6.26400000       8.89600000      
H      14.68500000       5.60200000       8.71000000      
H      15.88700000       6.43500000       8.05200000      
C      14.03300000       7.35000000      10.72000000      
H      13.65700000       8.21200000      11.03100000      
H      13.28600000       6.72000000      10.57800000      
C      21.64200000      12.17000000      10.41300000      
H      21.88700000      12.65500000      11.25100000      
C      18.01500000       9.34500000       4.01200000      
H      18.41400000      10.21600000       4.26300000      
H      18.75200000       8.68600000       3.95300000      
C      22.07700000      11.80200000       7.94000000      
H      22.67400000      12.11100000       7.20200000      
C      17.37400000       9.49200000       2.59700000      
H      18.04100000       9.73600000       1.89600000      
C      18.54200000      10.48100000      13.61200000      
H      19.16400000      10.71000000      12.87400000      
H      18.02800000       9.68600000      13.32400000      
C      16.65800000       8.11500000       2.30200000      
H      17.34000000       7.39700000       2.25300000      
H      16.20500000       8.16500000       1.42400000      
C      21.51700000      16.64200000      10.37900000      
H      22.46000000      16.92500000      10.47800000      
H      21.51400000      15.75900000       9.93200000      
C      18.80300000      15.38300000       2.93800000      
H      18.31200000      15.55100000       2.09800000      
H      19.75900000      15.25300000       2.71200000      
C      21.74800000      10.63100000      10.55000000      
H      21.12200000      10.33700000      11.25700000      
H      22.66500000      10.40700000      10.85100000      
C      13.05200000      17.82200000       1.30600000      
C      13.13100000      20.31400000       0.81600000      
H      14.07300000      20.30000000       0.51200000      
H      12.55200000      20.13200000       0.03400000      
C      18.83100000      13.92000000       4.99900000      
H      19.79700000      13.72600000       4.93000000      
H      18.39200000      13.13500000       5.41400000      
C      10.87900000      10.33400000       1.21900000      
H      11.14500000      11.23400000       1.53300000      
H      11.65700000       9.73000000       1.33100000      
C      14.66900000       8.80100000       3.44700000      
H      14.22000000       8.86500000       2.56600000      
H      13.97900000       8.56200000       4.11400000      
C      19.49900000      12.58500000      14.88400000      
H      20.18400000      13.31100000      14.83500000      
C      18.66800000      16.60400000       3.84800000      
H      19.08600000      17.41000000       3.42200000      
C      18.81200000      12.79900000      16.25000000      
H      19.47000000      12.77300000      16.98800000      
H      18.33500000      13.66700000      16.27400000      
C       6.99500000      21.16200000       8.07100000      
H       6.29600000      21.85000000       8.21900000      
H       7.63700000      21.22100000       8.82100000      
C      16.54800000      11.84300000      12.67200000      
C      18.26900000      14.11200000       3.59000000      
H      18.44100000      13.30800000       3.01900000      
C      19.95000000      10.06300000       8.93900000      
H      19.70300000       9.56600000       8.12000000      
H      19.38300000       9.73900000       9.68400000      
C       5.98300000      15.78300000       0.84100000      
H       5.19700000      15.18300000       0.69200000      
C      20.15300000      12.41700000       9.96600000      
H      20.03600000      13.37900000       9.76800000      
H      19.55200000      12.19000000      10.72000000      
C      16.41800000       7.61200000       4.65700000      
H      15.82000000       7.30000000       5.38300000      
H      17.11300000       6.92100000       4.52400000      
C      22.37300000      10.29800000       8.14500000      
H      23.32100000      10.16000000       8.39600000      
H      22.18700000       9.78900000       7.31700000      
C       6.37200000      19.84600000       8.08600000      
H       5.92200000      19.65500000       8.95800000      
C       8.53200000      10.76600000       1.88700000      
H       7.79000000      10.47200000       2.47000000      
H       8.80100000      11.67200000       2.17800000      
C       7.98600000      17.13400000       2.60300000      
H       7.73400000      16.83300000       3.51200000      
H       8.76300000      17.74600000       2.66800000      
C      18.38300000      18.06300000      11.23500000      
H      17.88800000      17.93400000      12.08200000      
H      17.83100000      18.61700000      10.63000000      
C      16.27900000      10.54600000       2.76800000      
H      15.83200000      10.68400000       1.89600000      
H      16.70100000      11.40200000       3.02800000      
C      19.74400000      18.75500000      11.50500000      
H      19.59000000      19.63200000      11.95800000      
C       7.16400000      19.09600000       5.36500000      
H       6.78400000      18.19000000       5.23800000      
H       7.62300000      19.35200000       4.52700000      
C      20.29900000      11.30800000      14.71100000      
H      20.73800000      11.31100000      13.82600000      
H      21.00400000      11.26600000      15.40600000      
C      19.23700000      16.37100000       5.24400000      
H      19.05200000      17.16300000       5.80900000      
H      20.22000000      16.26300000       5.18200000      
C      19.39300000      10.07500000      14.82900000      
H      19.85100000       9.18900000      14.76600000      
C       7.27000000      18.35200000       0.56500000      
H       6.56900000      18.91700000       0.15200000      
H       8.07400000      18.91100000       0.70100000      
C      15.60500000       5.50500000      11.25700000      
H      14.89200000       4.83100000      11.11800000      
H      16.23200000       5.14900000      11.93700000      
C      17.16100000      16.80700000       4.03700000      
H      16.74100000      16.99200000       3.15900000      
H      17.00500000      17.59000000       4.62300000      
C      17.13600000      15.40600000       6.05100000      
H      16.70000000      14.65600000       6.52800000      
H      16.99500000      16.23300000       6.58100000      
C      16.76500000      14.35900000       3.75800000      
H      16.34100000      13.55900000       4.15500000      
H      16.35700000      14.51800000       2.87000000      
Ag      12.72200000      15.88500000       2.69800000     
Au      20.32000000       1.67200000      24.04400000     
Ag      18.85300000       0.84200000      21.88800000     
Au      19.64700000      -1.94200000      20.90000000     
Au      22.17200000      -0.18300000      24.88200000     
Au      19.48900000       1.44100000      18.84700000     
Au      21.77500000       2.61800000      26.17000000     
Au      22.85800000       2.41800000      23.34800000     
Au      19.41900000       5.76600000      21.59000000     
Au      16.87600000      -1.20900000      22.56700000     
Ag      24.48600000       1.45800000      25.69800000     
Ag      20.71000000       2.96000000      21.54300000     
C      23.75500000       6.89400000      27.47600000      
H      24.38100000       7.22400000      28.17100000      
H      23.36300000       6.04700000      27.80500000      
C      23.27100000       6.96200000      18.90300000      
H      22.82100000       7.82700000      18.67900000      
C      14.44500000      -3.11600000      17.40100000      
H      14.19500000      -3.90700000      17.95600000      
C      22.63700000       7.91800000      27.29600000      
H      22.15500000       8.08000000      28.15800000      
C      28.55900000      -1.77400000      27.29300000      
H      29.13800000      -1.21800000      27.88800000      
C      15.37200000      -6.75900000      22.30000000      
H      15.74800000      -7.68300000      22.34700000      
C      27.16900000      -1.12700000      27.09700000      
H      27.27100000      -0.20600000      26.75300000      
H      26.69100000      -1.08300000      27.96300000      
C      13.20500000      -2.22200000      17.31100000      
H      12.96000000      -1.86500000      18.20100000      
H      12.43700000      -2.71900000      16.93800000      
C      23.58600000       4.70800000      20.66500000      
H      23.96000000       3.84000000      20.95400000      
H      22.91700000       4.99000000      21.34100000      
C      18.91600000      -7.02100000      17.40700000      
H      18.31700000      -6.82900000      16.64100000      
H      18.67000000      -7.90900000      17.77300000      
C      28.45100000      -2.94200000      24.98700000      
H      28.94200000      -3.08400000      24.12800000      
C      21.36700000      -7.30900000      18.16700000      
H      22.31800000      -7.32700000      17.89700000      
H      21.14100000      -8.18600000      18.57400000      
C      29.10700000       4.87300000      24.78600000      
H      29.26000000       5.84700000      24.95900000      
C      20.57000000      -4.49600000      17.40700000      
C      24.48600000       3.09000000      30.66200000      
H      23.89800000       2.29500000      30.73700000      
H      23.91300000       3.89600000      30.70300000      
C      25.46700000       3.10400000      31.86300000      
H      24.99000000       3.12500000      32.74100000      
C      14.10300000      -1.62100000      14.99000000      
H      13.37100000      -2.13600000      14.57400000      
H      14.33000000      -0.86800000      14.38800000      
C      19.08400000      -4.49600000      17.89100000      
H      18.48400000      -4.29900000      17.12800000      
H      18.95500000      -3.79300000      18.57700000      
C      18.15700000       4.30500000      15.23200000      
H      18.90500000       3.93400000      14.68300000      
C      17.90300000      -2.79200000      21.39400000      
C      16.53900000       6.26700000      15.54800000      
H      16.28700000       7.18500000      15.24100000      
C      18.37800000       5.28700000      19.97900000      
C      26.16400000       1.80100000      29.22900000      
H      25.67100000       0.95900000      29.39600000      
H      26.62900000       1.74200000      28.36000000      
C      17.80400000       4.97900000      18.95800000      
C      19.69100000      -6.20600000      19.72200000      
H      19.53000000      -5.54100000      20.43500000      
H      19.52000000      -7.10600000      20.09100000      
C      24.86400000       2.69500000      23.63400000      
C      21.52900000      -4.78400000      18.64500000      
H      22.47200000      -4.82800000      18.34700000      
H      21.44600000      -4.06000000      19.31800000      
C      23.44500000       2.76300000      27.43500000      
C      16.89500000       3.44300000      15.12000000      
H      16.64700000       3.39600000      14.16500000      
H      17.13400000       2.52500000      15.40600000      
C      21.40900000       6.62900000      23.91700000      
C      28.13700000      -4.27800000      25.68800000      
H      27.57200000      -4.83400000      25.09600000      
H      28.97900000      -4.76700000      25.85900000      
C      24.16800000      -0.85600000      20.17500000      
C      30.11100000       2.07700000      24.70200000      
H      29.92700000       1.11800000      24.53100000      
H      31.07800000       2.17700000      24.88800000      
C      22.66400000      -1.05000000      20.35500000      
C      28.17900000      -3.10700000      27.96000000      
H      29.00400000      -3.56600000      28.26100000      
H      27.62800000      -2.92500000      28.76000000      
C      22.43600000       7.14700000      24.91900000      
C      27.11500000      -2.18000000      24.76400000      
H      27.30400000      -1.30100000      24.35400000      
H      26.54500000      -2.69200000      24.13700000      
C      16.90200000      -3.37200000      21.74500000      
C      26.40100000       4.31900000      31.68000000      
H      25.88900000       5.12000000      31.94700000      
H      27.13600000       4.21900000      32.33800000      
C      17.10100000      -0.43000000      17.84800000      
C      16.50900000      -5.76700000      22.07100000      
H      16.96500000      -5.96100000      21.21100000      
H      17.17300000      -5.83200000      22.80000000      
C      20.68000000       6.44400000      23.09500000      
C      28.29500000       2.66600000      22.98300000      
H      28.15100000       1.71000000      22.77200000      
H      28.08800000       3.20700000      22.18200000      
C      21.54000000      -1.35100000      20.42300000      
C      18.73000000      -5.92900000      18.50500000      
H      17.78000000      -5.93200000      18.82200000      
C      25.95500000       2.82500000      23.93800000      
C      20.44800000      -7.04100000      16.91100000      
H      20.58500000      -7.74400000      16.21500000      
C      24.02300000      -0.82700000      25.58000000      
C      23.53700000       6.10800000      25.15200000      
H      24.00900000       5.93200000      24.30200000      
H      23.13100000       5.26100000      25.46200000      
C      20.96800000       2.70700000      19.22500000      
C      16.49800000      -1.70700000      15.80600000      
H      17.26600000      -2.31900000      15.92100000      
H      16.77900000      -0.94500000      15.24100000      
C      15.97100000      -1.20600000      17.19900000      
C      24.53600000       6.61400000      26.20000000      
H      25.26600000       5.95000000      26.35900000      
C      22.88600000       4.52800000      19.31800000      
C      24.02100000       9.01000000      25.45900000      
H      24.42700000       9.86600000      25.14900000      
C      15.86400000      -4.33700000      22.03600000      
C      25.09500000       7.94200000      25.67600000      
H      25.56200000       7.77700000      24.81700000      
H      25.76400000       8.28600000      26.32100000      
C      21.85300000       3.52200000      19.42700000      
C      15.25900000      -2.46600000      15.15700000      
H      15.53000000      -2.82500000      14.26400000      
C      13.72100000      -5.33500000      21.13700000      
H      13.05000000      -5.30500000      20.39800000      
C      14.39800000      -6.68500000      21.19200000      
H      13.71400000      -7.38800000      21.31300000      
H      14.86400000      -6.85600000      20.33600000      
C      18.01800000       0.18500000      18.20400000      
C      20.84800000      -2.10400000      16.21200000      
C      25.05300000      -1.27400000      25.75100000      
C      14.79700000      -0.22400000      17.05600000      
H      15.05200000       0.55000000      16.49500000      
H      14.50500000       0.10600000      17.94100000      
C      17.37300000       4.89300000      17.59600000      
C      25.20600000       3.05400000      29.29100000      
C      15.11500000      -4.11100000      23.27800000      
H      14.69100000      -3.21600000      23.22800000      
H      15.75600000      -4.09300000      24.03200000      
C      15.65600000       3.85700000      15.90200000      
H      14.88400000       3.23400000      15.79000000      
C      24.75600000       5.78800000      20.61200000      
H      25.22500000       5.87900000      21.49000000      
C      21.11100000      -6.10800000      19.25000000      
H      21.70200000      -6.27900000      20.03500000      
C      27.39400000       3.12200000      24.23900000      
C      15.33400000       5.30500000      15.53000000      
H      14.64900000       5.64600000      16.15700000      
H      14.93800000       5.31400000      14.62400000      
C      26.29400000      -0.42100000      21.41600000      
H      26.70900000      -0.25900000      22.31300000      
C      16.95400000       6.25300000      17.05000000      
H      17.70600000       6.88500000      17.17400000      
H      16.19400000       6.58500000      17.59000000      
C      13.06800000      -5.10500000      22.45500000      
H      12.37900000      -5.80200000      22.59500000      
H      12.61500000      -4.22800000      22.44000000      
C      17.67100000       5.65800000      14.67600000      
H      17.33800000       5.53200000      13.75500000      
H      18.43000000       6.29100000      14.64500000      
C      26.35200000      -1.97400000      26.09200000      
C      23.05700000       8.44800000      24.41000000      
H      22.34300000       9.11000000      24.22400000      
H      23.54500000       8.27700000      23.56600000      
C      21.69200000       7.36200000      26.23500000      
H      21.31500000       6.50000000      26.54500000      
H      20.94500000       7.99200000      26.09200000      
C      29.30100000       2.54200000      25.92700000      
H      29.54600000       2.05700000      26.76500000      
C      25.67300000       5.36700000      19.52600000      
H      26.07200000       4.49600000      19.77800000      
H      26.41100000       6.02600000      19.46700000      
C      29.73500000       2.91000000      23.45400000      
H      30.33200000       2.60100000      22.71600000      
C      25.03200000       5.22000000      18.11100000      
H      25.69900000       4.97600000      17.41000000      
C      26.20100000       4.23100000      29.12600000      
H      26.82200000       4.00200000      28.38800000      
H      25.68600000       5.02600000      28.83800000      
C      24.31600000       6.59700000      17.81700000      
H      24.99800000       7.31500000      17.76700000      
H      23.86300000       6.54700000      16.93800000      
C      29.17500000      -1.93000000      25.89300000      
H      30.11800000      -2.21300000      25.99300000      
H      29.17200000      -1.04700000      25.44600000      
C      26.46100000      -0.67100000      18.45300000      
H      25.97000000      -0.83900000      17.61200000      
H      27.41700000      -0.54100000      18.22600000      
C      29.40600000       4.08100000      26.06400000      
H      28.78000000       4.37500000      26.77100000      
H      30.32400000       4.30500000      26.36500000      
C      20.71000000      -3.11000000      16.82100000      
C      20.78900000      -5.60200000      16.33000000      
H      21.73100000      -5.58800000      16.02600000      
H      20.21000000      -5.42000000      15.54800000      
C      26.48900000       0.79200000      20.51300000      
H      27.45600000       0.98600000      20.44500000      
H      26.05100000       1.57700000      20.92900000      
C      18.53700000       4.37800000      16.73400000      
H      18.80300000       3.47800000      17.04700000      
H      19.31500000       4.98100000      16.84500000      
C      22.32700000       5.91100000      18.96200000      
H      21.87800000       5.84700000      18.08000000      
H      21.63700000       6.15000000      19.62900000      
C      27.15700000       2.12700000      30.39900000      
H      27.84200000       1.40100000      30.34900000      
C      26.32600000      -1.89200000      19.36200000      
H      26.74400000      -2.69800000      18.93700000      
C      26.47000000       1.91300000      31.76400000      
H      27.12800000       1.93900000      32.50200000      
H      25.99300000       1.04500000      31.78900000      
C      14.65300000      -6.45000000      23.58500000      
H      13.95500000      -7.13800000      23.73400000      
H      15.29500000      -6.50900000      24.33600000      
C      24.20700000       2.86900000      28.18600000      
C      25.92700000       0.60000000      19.10400000      
H      26.09900000       1.40400000      18.53300000      
C      27.60800000       4.64900000      24.45400000      
H      27.36200000       5.14600000      23.63400000      
H      27.04100000       4.97300000      25.19800000      
C      13.64100000      -1.07100000      16.35500000      
H      12.85600000      -0.47100000      16.20600000      
C      27.81100000       2.29500000      25.48100000      
H      27.69400000       1.33300000      25.28200000      
H      27.21000000       2.52200000      26.23500000      
C      24.07600000       7.10000000      20.17200000      
H      23.47800000       7.41200000      20.89800000      
H      24.77100000       7.79100000      20.03800000      
C      30.03100000       4.41400000      23.65900000      
H      30.97900000       4.55200000      23.91100000      
H      29.84500000       4.92300000      22.83100000      
C      14.03000000      -5.13400000      23.60000000      
H      13.58000000      -4.94300000      24.47200000      
C      16.19000000       3.94600000      17.40100000      
H      15.44800000       4.24000000      17.98400000      
H      16.45900000       3.03900000      17.69200000      
C      15.64400000      -2.42200000      18.11800000      
H      15.39200000      -2.12100000      19.02700000      
H      16.42100000      -3.03400000      18.18300000      
C      26.04100000      -3.35100000      26.75000000      
H      25.54600000      -3.22200000      27.59700000      
H      25.48900000      -3.90500000      26.14500000      
C      23.93700000       4.16600000      18.28200000      
H      23.49000000       4.02800000      17.41000000      
H      24.35900000       3.31000000      18.54300000      
C      27.40200000      -4.04300000      27.02000000      
H      27.24800000      -4.92000000      27.47300000      
C      14.82300000      -4.38400000      20.87900000      
H      14.44200000      -3.47800000      20.75200000      
H      15.28100000      -4.64000000      20.04100000      
C      27.95700000       3.40400000      30.22500000      
H      28.39600000       3.40100000      29.34100000      
H      28.66200000       3.44600000      30.92000000      
C      26.89600000      -1.66000000      20.75800000      
H      26.71000000      -2.45100000      21.32300000      
H      27.87900000      -1.55100000      20.69600000      
C      27.05100000       4.63700000      30.34300000      
H      27.50900000       5.52300000      30.28100000      
C      14.92900000      -3.64000000      16.07900000      
H      14.22800000      -4.20500000      15.66600000      
H      15.73200000      -4.19900000      16.21500000      
C      23.26400000       9.20700000      26.77100000      
H      22.55100000       9.88100000      26.63200000      
H      23.89000000       9.56300000      27.45100000      
C      24.81900000      -2.09500000      19.55100000      
H      24.39900000      -2.28000000      18.67300000      
H      24.66300000      -2.87800000      20.13700000      
C      24.79400000      -0.69400000      21.56500000      
H      24.35900000       0.05600000      22.04300000      
H      24.65400000      -1.52100000      22.09500000      
C      24.42300000       0.35300000      19.27200000      
H      23.99900000       1.15300000      19.66900000      
H      24.01500000       0.19400000      18.38400000      
Ag      17.68400000       3.18100000      20.52200000     
Ag      16.54700000       0.43500000      20.05700000     
Au      21.55200000       0.22100000      22.09800000     
Ag      20.84600000       4.29900000      24.08700000     
Au      18.28100000       3.47300000      23.27100000     
Ag      20.38000000      -1.17300000      18.21200000     
Au      16.24100000       1.67200000      22.49900000     
Au      17.70800000       0.84200000      24.65500000     
Au      16.91400000      -1.94200000      25.64300000     
Au      14.38900000      -0.18300000      21.66100000     
Au      17.07200000       1.44100000      27.69500000     
Au      14.78700000       2.61800000      20.37200000     
Au      13.70400000       2.41800000      23.19500000     
Au      17.14200000       5.76600000      24.95200000     
Ag      12.07500000       1.45800000      20.84500000     
C      12.80600000       6.89400000      19.06700000      
H      12.18000000       7.22400000      18.37200000      
H      13.19800000       6.04700000      18.73800000      
C      13.29100000       6.96200000      27.64000000      
H      13.74100000       7.82700000      27.86400000      
C      22.11600000      -3.11600000      29.14200000      
H      22.36600000      -3.90700000      28.58700000      
C      13.92500000       7.91800000      19.24700000      
H      14.40600000       8.08000000      18.38400000      
C       8.00200000      -1.77400000      19.25000000      
H       7.42300000      -1.21800000      18.65400000      
C      21.18900000      -6.75900000      24.24300000      
H      20.81300000      -7.68300000      24.19600000      
C       9.39200000      -1.12700000      19.44600000      
H       9.29100000      -0.20600000      19.79000000      
H       9.87000000      -1.08300000      18.58000000      
C      23.35600000      -2.22200000      29.23200000      
H      23.60100000      -1.86500000      28.34100000      
H      24.12400000      -2.71900000      29.60400000      
C      12.97500000       4.70800000      25.87800000      
H      12.60200000       3.84000000      25.58900000      
H      13.64400000       4.99000000      25.20100000      
C      17.64600000      -7.02100000      29.13600000      
H      18.24400000      -6.82900000      29.90200000      
H      17.89100000      -7.90900000      28.77000000      
C       8.11000000      -2.94200000      21.55500000      
H       7.61900000      -3.08400000      22.41500000      
C      15.19400000      -7.30900000      28.37600000      
H      14.24300000      -7.32700000      28.64600000      
H      15.42000000      -8.18600000      27.96900000      
C       7.45500000       4.87300000      21.75700000      
H       7.30100000       5.84700000      21.58300000      
C      15.99100000      -4.49600000      29.13600000      
C      12.07500000       3.09000000      15.88000000      
H      12.66300000       2.29500000      15.80600000      
H      12.64800000       3.89600000      15.84000000      
C      11.09400000       3.10400000      14.68000000      
H      11.57100000       3.12500000      13.80100000      
C      22.45800000      -1.62100000      31.55300000      
H      23.19100000      -2.13600000      31.96900000      
H      22.23100000      -0.86800000      32.15500000      
C      17.47700000      -4.49600000      28.65200000      
H      18.07700000      -4.29900000      29.41500000      
H      17.60600000      -3.79300000      27.96600000      
C      18.40400000       4.30500000      31.31100000      
H      17.65600000       3.93400000      31.86000000      
C      18.65800000      -2.79200000      25.14900000      
C      20.02200000       6.26700000      30.99400000      
H      20.27400000       7.18500000      31.30200000      
C      18.18300000       5.28700000      26.56300000      
C      10.39700000       1.80100000      17.31400000      
H      10.89000000       0.95900000      17.14600000      
H       9.93200000       1.74200000      18.18300000      
C      18.75700000       4.97900000      27.58400000      
C      16.87000000      -6.20600000      26.82100000      
H      17.03100000      -5.54100000      26.10700000      
H      17.04100000      -7.10600000      26.45200000      
C      11.69700000       2.69500000      22.90800000      
C      15.03200000      -4.78400000      27.89800000      
H      14.08900000      -4.82800000      28.19600000      
H      15.11500000      -4.06000000      27.22400000      
C      13.11700000       2.76300000      19.10700000      
C      19.66600000       3.44300000      31.42300000      
H      19.91500000       3.39600000      32.37800000      
H      19.42700000       2.52500000      31.13700000      
C      15.15200000       6.62900000      22.62600000      
C       8.42500000      -4.27800000      20.85400000      
H       8.98900000      -4.83400000      21.44700000      
H       7.58200000      -4.76700000      20.68400000      
C      12.39400000      -0.85600000      26.36800000      
C       6.45000000       2.07700000      21.84100000      
H       6.63500000       1.11800000      22.01200000      
H       5.48300000       2.17700000      21.65500000      
C      13.89700000      -1.05000000      26.18800000      
C       8.38200000      -3.10700000      18.58300000      
H       7.55700000      -3.56600000      18.28200000      
H       8.93300000      -2.92500000      17.78200000      
C      14.12500000       7.14700000      21.62400000      
C       9.44600000      -2.18000000      21.77900000      
H       9.25700000      -1.30100000      22.18800000      
H      10.01700000      -2.69200000      22.40600000      
C      19.65900000      -3.37200000      24.79800000      
C      10.16000000       4.31900000      14.86300000      
H      10.67200000       5.12000000      14.59600000      
H       9.42500000       4.21900000      14.20500000      
C      19.46100000      -0.43000000      28.69500000      
C      20.05300000      -5.76700000      24.47200000      
H      19.59600000      -5.96100000      25.33200000      
H      19.38800000      -5.83200000      23.74300000      
C      15.88200000       6.44400000      23.44800000      
C       8.26600000       2.66600000      23.56000000      
H       8.41100000       1.71000000      23.77100000      
H       8.47300000       3.20700000      24.36000000      
C      15.02100000      -1.35100000      26.12000000      
C      17.83200000      -5.92900000      28.03700000      
H      18.78100000      -5.93200000      27.72100000      
C      10.60600000       2.82500000      22.60400000      
C      16.11400000      -7.04100000      29.63200000      
H      15.97600000      -7.74400000      30.32700000      
C      12.53800000      -0.82700000      20.96300000      
C      13.02400000       6.10800000      21.39100000      
H      12.55200000       5.93200000      22.24100000      
H      13.43000000       5.26100000      21.08100000      
C      15.59300000       2.70700000      27.31700000      
C      20.06400000      -1.70700000      30.73700000      
H      19.29500000      -2.31900000      30.62200000      
H      19.78300000      -0.94500000      31.30200000      
C      20.59100000      -1.20600000      29.34400000      
C      12.02500000       6.61400000      20.34200000      
H      11.29500000       5.95000000      20.18400000      
C      13.67500000       4.52800000      27.22400000      
C      12.54100000       9.01000000      21.08400000      
H      12.13400000       9.86600000      21.39400000      
C      20.69700000      -4.33700000      24.50600000      
C      11.46600000       7.94200000      20.86700000      
H      10.99900000       7.77700000      21.72600000      
H      10.79700000       8.28600000      20.22100000      
C      14.70800000       3.52200000      27.11600000      
C      21.30200000      -2.46600000      31.38500000      
H      21.03100000      -2.82500000      32.27900000      
C      22.84000000      -5.33500000      25.40600000      
H      23.51100000      -5.30500000      26.14500000      
C      22.16300000      -6.68500000      25.35000000      
H      22.84700000      -7.38800000      25.22900000      
H      21.69700000      -6.85600000      26.20700000      
C      18.54300000       0.18500000      28.33800000      
C      15.71400000      -2.10400000      30.33000000      
C      11.50800000      -1.27400000      20.79200000      
C      21.76400000      -0.22400000      29.48600000      
H      21.50900000       0.55000000      30.04800000      
H      22.05600000       0.10600000      28.60200000      
C      19.18800000       4.89300000      28.94600000      
C      11.35600000       3.05400000      17.25200000      
C      21.44600000      -4.11100000      23.26500000      
H      21.87000000      -3.21600000      23.31500000      
H      20.80500000      -4.09300000      22.51100000      
C      20.90500000       3.85700000      30.64100000      
H      21.67700000       3.23400000      30.75200000      
C      11.80500000       5.78800000      25.93100000      
H      11.33700000       5.87900000      25.05200000      
C      15.45100000      -6.10800000      27.29300000      
H      14.85900000      -6.27900000      26.50800000      
C       9.16700000       3.12200000      22.30300000      
C      21.22700000       5.30500000      31.01300000      
H      21.91200000       5.64600000      30.38600000      
H      21.62300000       5.31400000      31.91900000      
C      10.26700000      -0.42100000      25.12700000      
H       9.85200000      -0.25900000      24.23000000      
C      19.60700000       6.25300000      29.49300000      
H      18.85600000       6.88500000      29.36800000      
H      20.36800000       6.58500000      28.95300000      
C      23.49300000      -5.10500000      24.08700000      
H      24.18200000      -5.80200000      23.94800000      
H      23.94600000      -4.22800000      24.10300000      
C      18.89000000       5.65800000      31.86600000      
H      19.22300000       5.53200000      32.78800000      
H      18.13100000       6.29100000      31.89700000      
C      10.20900000      -1.97400000      20.45100000      
C      13.50400000       8.44800000      22.13300000      
H      14.21800000       9.11000000      22.31900000      
H      13.01600000       8.27700000      22.97700000      
C      14.87000000       7.36200000      20.30800000      
H      15.24600000       6.50000000      19.99800000      
H      15.61700000       7.99200000      20.45100000      
C       7.26100000       2.54200000      20.61500000      
H       7.01500000       2.05700000      19.77800000      
C      10.88800000       5.36700000      27.01700000      
H      10.48900000       4.49600000      26.76500000      
H      10.15100000       6.02600000      27.07500000      
C       6.82600000       2.91000000      23.08800000      
H       6.22900000       2.60100000      23.82700000      
C      11.52900000       5.22000000      28.43100000      
H      10.86200000       4.97600000      29.13300000      
C      10.36100000       4.23100000      17.41600000      
H       9.73900000       4.00200000      18.15500000      
H      10.87500000       5.02600000      17.70500000      
C      12.24500000       6.59700000      28.72600000      
H      11.56300000       7.31500000      28.77600000      
H      12.69800000       6.54700000      29.60400000      
C       7.38600000      -1.93000000      20.64900000      
H       6.44300000      -2.21300000      20.55000000      
H       7.38900000      -1.04700000      21.09600000      
C      10.10000000      -0.67100000      28.09000000      
H      10.59100000      -0.83900000      28.93100000      
H       9.14400000      -0.54100000      28.31700000      
C       7.15500000       4.08100000      20.47900000      
H       7.78100000       4.37500000      19.77100000      
H       6.23800000       4.30500000      20.17800000      
C      15.85100000      -3.11000000      29.72200000      
C      15.77200000      -5.60200000      30.21200000      
H      14.83000000      -5.58800000      30.51700000      
H      16.35100000      -5.42000000      30.99400000      
C      10.07200000       0.79200000      26.03000000      
H       9.10600000       0.98600000      26.09800000      
H      10.51100000       1.57700000      25.61400000      
C      18.02400000       4.37800000      29.80900000      
H      17.75800000       3.47800000      29.49600000      
H      17.24600000       4.98100000      29.69700000      
C      14.23400000       5.91100000      27.58100000      
H      14.68300000       5.84700000      28.46200000      
H      14.92400000       6.15000000      26.91400000      
C       9.40400000       2.12700000      16.14400000      
H       8.71900000       1.40100000      16.19400000      
C      10.23500000      -1.89200000      27.18100000      
H       9.81700000      -2.69800000      27.60600000      
C      10.09100000       1.91300000      14.77900000      
H       9.43300000       1.93900000      14.04000000      
H      10.56800000       1.04500000      14.75400000      
C      21.90800000      -6.45000000      22.95800000      
H      22.60700000      -7.13800000      22.80900000      
H      21.26600000      -6.50900000      22.20700000      
C      12.35500000       2.86900000      18.35600000      
C      10.63400000       0.60000000      27.43900000      
H      10.46200000       1.40400000      28.00900000      
C       8.95300000       4.64900000      22.08900000      
H       9.19900000       5.14600000      22.90800000      
H       9.52000000       4.97300000      21.34500000      
C      22.92000000      -1.07100000      30.18800000      
H      23.70600000      -0.47100000      30.33700000      
C       8.75000000       2.29500000      21.06200000      
H       8.86700000       1.33300000      21.26100000      
H       9.35100000       2.52200000      20.30800000      
C      12.48500000       7.10000000      26.37100000      
H      13.08300000       7.41200000      25.64500000      
H      11.79000000       7.79100000      26.50500000      
C       6.53000000       4.41400000      22.88400000      
H       5.58200000       4.55200000      22.63200000      
H       6.71600000       4.92300000      23.71200000      
C      22.53100000      -5.13400000      22.94200000      
H      22.98100000      -4.94300000      22.07100000      
C      20.37100000       3.94600000      29.14200000      
H      21.11300000       4.24000000      28.55900000      
H      20.10200000       3.03900000      28.85000000      
C      20.91700000      -2.42200000      28.42500000      
H      21.16900000      -2.12100000      27.51600000      
H      20.14000000      -3.03400000      28.36000000      
C      10.52000000      -3.35100000      19.79300000      
H      11.01500000      -3.22200000      18.94600000      
H      11.07200000      -3.90500000      20.39800000      
C      12.62400000       4.16600000      28.26100000      
H      13.07100000       4.02800000      29.13300000      
H      12.20200000       3.31000000      28.00000000      
C       9.15900000      -4.04300000      19.52300000      
H       9.31300000      -4.92000000      19.07000000      
C      21.73900000      -4.38400000      25.66400000      
H      22.11900000      -3.47800000      25.79100000      
H      21.28000000      -4.64000000      26.50100000      
C       8.60400000       3.40400000      16.31800000      
H       8.16500000       3.40100000      17.20200000      
H       7.89900000       3.44600000      15.62300000      
C       9.66600000      -1.66000000      25.78500000      
H       9.85100000      -2.45100000      25.22000000      
H       8.68300000      -1.55100000      25.84700000      
C       9.51000000       4.63700000      16.20000000      
H       9.05200000       5.52300000      16.26200000      
C      21.63300000      -3.64000000      30.46400000      
H      22.33400000      -4.20500000      30.87600000      
H      20.82900000      -4.19900000      30.32700000      
C      13.29800000       9.20700000      19.77100000      
H      14.01000000       9.88100000      19.91100000      
H      12.67100000       9.56300000      19.09200000      
C      11.74200000      -2.09500000      26.99200000      
H      12.16200000      -2.28000000      27.87000000      
H      11.89800000      -2.87800000      26.40500000      
C      11.76700000      -0.69400000      24.97800000      
H      12.20300000       0.05600000      24.50000000      
H      11.90700000      -1.52100000      24.44700000      
C      12.13800000       0.35300000      27.27100000      
H      12.56200000       1.15300000      26.87400000      
H      12.54600000       0.19400000      28.15800000      
Ag      16.18100000      -1.17300000      28.33100000     
Au      15.31600000       0.00000000      31.02900000     
Au      22.17000000      27.75200000       6.98500000     
Au      21.24500000      29.42400000      15.51400000     
Au      23.63700000      28.58200000       9.14100000     
Au      22.84300000      31.36600000      10.12800000     
Au      20.31800000      29.60700000       6.14700000     
Au      23.00100000      27.98200000      12.18100000     
Au      20.71500000      26.80500000       4.85800000     
Au      19.63200000      27.00600000       7.68100000     
Au      23.07000000      23.65800000       9.43800000     
Ag      18.00300000      27.96600000       5.33100000     
C      18.73400000      22.53000000       3.55300000      
H      18.10900000      22.20000000       2.85800000      
H      19.12600000      23.37700000       3.22400000      
C      19.21900000      22.46200000      12.12600000      
H      19.66900000      21.59700000      12.34900000      
C      28.04400000      32.54000000      13.62800000      
H      28.29500000      33.33100000      13.07200000      
C      19.85300000      21.50600000       3.73300000      
H      20.33500000      21.34400000       2.87000000      
C      13.93100000      31.19800000       3.73600000      
H      13.35100000      30.64200000       3.14000000      
C      27.11800000      36.18300000       8.72800000      
H      26.74100000      37.10600000       8.68200000      
C      15.32100000      30.55100000       3.93100000      
H      15.21900000      29.63000000       4.27600000      
H      15.79800000      30.50700000       3.06600000      
C      29.28400000      31.64500000      13.71800000      
H      29.52900000      31.28900000      12.82700000      
H      30.05200000      32.14300000      14.09000000      
C      18.90300000      24.71600000      10.36400000      
H      18.53000000      25.58400000      10.07500000      
H      19.57200000      24.43400000       9.68700000      
C      23.57400000      36.44400000      13.62200000      
H      24.17200000      36.25300000      14.38800000      
H      23.82000000      37.33300000      13.25500000      
C      14.03900000      32.36600000       6.04100000      
H      13.54700000      32.50800000       6.90100000      
C      21.12300000      36.73300000      12.86100000      
H      20.17200000      36.75000000      13.13100000      
H      21.34900000      37.61000000      12.45500000      
C      13.38300000      24.55100000       6.24300000      
H      13.22900000      23.57700000       6.06900000      
C      21.91900000      33.92000000      13.62200000      
C      18.00400000      26.33400000       0.36600000      
H      18.59200000      27.12900000       0.29200000      
H      18.57600000      25.52800000       0.32600000      
C      17.02200000      26.32000000      -0.83500000      
H      17.49900000      26.29900000      -1.71300000      
C      28.38700000      31.04500000      16.03900000      
H      29.11900000      31.56000000      16.45400000      
H      28.15900000      30.29200000      16.64100000      
C      23.40600000      33.92000000      13.13700000      
H      24.00500000      33.72300000      13.90100000      
H      23.53500000      33.21700000      12.45200000      
C      24.33200000      25.11900000      15.79700000      
H      23.58500000      25.49000000      16.34600000      
C      24.58700000      32.21600000       9.63400000      
C      25.95100000      23.15700000      15.48000000      
H      26.20300000      22.23900000      15.78700000      
C      24.11100000      24.13600000      11.04900000      
C      16.32500000      27.62300000       1.80000000      
H      16.81900000      28.46500000       1.63200000      
H      15.86000000      27.68200000       2.66800000      
C      24.68600000      24.44500000      12.07000000      
C      22.79800000      35.62900000      11.30700000      
H      22.95900000      34.96400000      10.59300000      
H      22.96900000      36.53000000      10.93800000      
C      17.62500000      26.72900000       7.39400000      
C      20.96000000      34.20800000      12.38300000      
H      20.01800000      34.25200000      12.68100000      
H      21.04400000      33.48400000      11.71000000      
C      19.04500000      26.66100000       3.59300000      
C      25.59400000      25.98100000      15.90800000      
H      25.84300000      26.02800000      16.86400000      
H      25.35500000      26.89900000      15.62300000      
C      21.08100000      22.79500000       7.11200000      
C      14.35300000      33.70200000       5.34000000      
H      14.91700000      34.25800000       5.93300000      
H      13.51100000      34.19100000       5.16900000      
C      18.32200000      30.28000000      10.85400000      
C      12.37800000      27.34700000       6.32700000      
H      12.56300000      28.30600000       6.49700000      
H      11.41100000      27.24700000       6.14100000      
C      19.82500000      30.47400000      10.67400000      
C      14.31100000      32.53100000       3.06900000      
H      13.48500000      32.99000000       2.76800000      
H      14.86100000      32.34900000       2.26800000      
C      20.05300000      22.27700000       6.11000000      
C      15.37500000      31.60400000       6.26500000      
H      15.18600000      30.72400000       6.67400000      
H      15.94500000      32.11600000       6.89100000      
C      25.58700000      32.79600000       9.28400000      
C      16.08800000      25.10400000      -0.65200000      
H      16.60000000      24.30400000      -0.91800000      
H      15.35300000      25.20500000      -1.30900000      
C      25.38900000      29.85300000      13.18100000      
C      25.98100000      35.19100000       8.95800000      
H      25.52500000      35.38500000       9.81700000      
H      25.31700000      35.25600000       8.22900000      
C      21.81000000      22.98000000       7.93400000      
C      14.19400000      26.75800000       8.04600000      
H      14.33900000      27.71400000       8.25700000      
H      14.40200000      26.21700000       8.84600000      
C      20.94900000      30.77400000      10.60600000      
C      23.76000000      35.35300000      12.52300000      
H      24.71000000      35.35600000      12.20700000      
C      16.53500000      26.59900000       7.09000000      
C      22.04200000      36.46500000      14.11800000      
H      21.90400000      37.16800000      14.81300000      
C      18.46600000      30.25100000       5.44900000      
C      18.95200000      23.31500000       5.87700000      
H      18.48000000      23.49200000       6.72700000      
H      19.35900000      24.16300000       5.56700000      
C      21.52200000      26.71700000      11.80300000      
C      25.99200000      31.13000000      15.22300000      
H      25.22300000      31.74300000      15.10800000      
H      25.71100000      30.36800000      15.78700000      
C      26.51900000      30.63000000      13.82900000      
C      17.95300000      22.80900000       4.82800000      
H      17.22300000      23.47400000       4.67000000      
C      19.60300000      24.89600000      11.71000000      
C      18.46900000      20.41400000       5.57000000      
H      18.06200000      19.55800000       5.88000000      
C      26.62600000      33.76100000       8.99200000      
C      17.39400000      21.48200000       5.35200000      
H      16.92700000      21.64700000       6.21200000      
H      16.72500000      21.13800000       4.70700000      
C      20.63700000      25.90200000      11.60200000      
C      27.23000000      31.89000000      15.87100000      
H      26.96000000      32.24900000      16.76500000      
C      28.76800000      34.75800000       9.89200000      
H      29.44000000      34.72900000      10.63000000      
C      28.09100000      36.10900000       9.83600000      
H      28.77600000      36.81200000       9.71500000      
H      27.62500000      36.28000000      10.69200000      
C      24.47100000      29.23900000      12.82400000      
C      21.64200000      31.52800000      14.81600000      
C      17.43600000      30.69800000       5.27800000      
C      27.69300000      29.64800000      13.97200000      
H      27.43700000      28.87400000      14.53400000      
H      27.98400000      29.31800000      13.08800000      
C      25.11600000      24.53100000      13.43200000      
C      17.28400000      26.37000000       1.73800000      
C      27.37400000      33.53400000       7.75100000      
H      27.79800000      32.64000000       7.80100000      
H      26.73300000      33.51700000       6.99700000      
C      26.83300000      25.56600000      15.12600000      
H      27.60600000      26.19000000      15.23800000      
C      17.73400000      23.63600000      10.41600000      
H      17.26500000      23.54500000       9.53800000      
C      21.37900000      35.53200000      11.77800000      
H      20.78800000      35.70300000      10.99300000      
C      15.09500000      26.30200000       6.78900000      
C      27.15500000      24.11900000      15.49900000      
H      27.84100000      23.77700000      14.87200000      
H      27.55100000      24.11000000      16.40500000      
C      16.19600000      29.84500000       9.61300000      
H      15.78000000      29.68300000       8.71600000      
C      25.53500000      23.17100000      13.97800000      
H      24.78400000      22.53900000      13.85400000      
H      26.29600000      22.83900000      13.43800000      
C      29.42100000      34.52900000       8.57300000      
H      30.11100000      35.22600000       8.43400000      
H      29.87500000      33.65200000       8.58900000      
C      24.81900000      23.76600000      16.35200000      
H      25.15100000      23.89200000      17.27400000      
H      24.05900000      23.13300000      16.38300000      
C      16.13800000      31.39800000       4.93700000      
C      19.43200000      20.97600000       6.61800000      
H      20.14600000      20.31400000       6.80500000      
H      18.94400000      21.14700000       7.46200000      
C      20.79800000      22.06200000       4.79400000      
H      21.17500000      22.92400000       4.48400000      
H      21.54500000      21.43200000       4.93700000      
C      13.18900000      26.88200000       5.10100000      
H      12.94400000      27.36700000       4.26300000      
C      16.81600000      24.05700000      11.50200000      
H      16.41800000      24.92800000      11.25100000      
H      16.07900000      23.39800000      11.56100000      
C      12.75500000      26.51400000       7.57400000      
H      12.15700000      26.82300000       8.31300000      
C      17.45700000      24.20400000      12.91700000      
H      16.79000000      24.44800000      13.61800000      
C      16.28900000      25.19300000       1.90200000      
H      15.66700000      25.42200000       2.64100000      
H      16.80400000      24.39800000       2.19100000      
C      18.17400000      22.82700000      13.21200000      
H      17.49200000      22.10900000      13.26200000      
H      18.62600000      22.87700000      14.09000000      
C      13.31400000      31.35400000       5.13500000      
H      12.37100000      31.63700000       5.03600000      
H      13.31800000      30.47100000       5.58200000      
C      16.02800000      30.09500000      12.57600000      
H      16.51900000      30.26200000      13.41700000      
H      15.07200000      29.96500000      12.80200000      
C      13.08300000      25.34300000       4.96500000      
H      13.71000000      25.04900000       4.25700000      
H      12.16600000      25.11900000       4.66400000      
C      21.77900000      32.53400000      14.20800000      
C      21.70100000      35.02600000      14.69800000      
H      20.75800000      35.01100000      15.00200000      
H      22.28000000      34.84400000      15.48000000      
C      16.00000000      28.63200000      10.51600000      
H      15.03400000      28.43800000      10.58400000      
H      16.43900000      27.84700000      10.10000000      
C      23.95200000      25.04600000      14.29500000      
H      23.68600000      25.94600000      13.98100000      
H      23.17500000      24.44200000      14.18300000      
C      20.16300000      23.51300000      12.06700000      
H      20.61100000      23.57700000      12.94800000      
H      20.85200000      23.27400000      11.40000000      
C      15.33200000      27.29700000       0.63000000      
H      14.64800000      28.02300000       0.68000000      
C      16.16400000      31.31600000      11.66700000      
H      15.74600000      32.12200000      12.09200000      
C      16.02000000      27.51100000      -0.73500000      
H      15.36200000      27.48500000      -1.47400000      
H      16.49700000      28.37900000      -0.76000000      
C      27.83700000      35.87400000       7.44400000      
H      28.53500000      36.56200000       7.29500000      
H      27.19400000      35.93200000       6.69300000      
C      18.28300000      26.55500000       2.84200000      
C      16.56200000      28.82400000      11.92400000      
H      16.39000000      28.02000000      12.49500000      
C      14.88100000      24.77500000       6.57500000      
H      15.12800000      24.27800000       7.39400000      
H      15.44800000      24.45100000       5.83000000      
C      28.84800000      30.49500000      14.67300000      
H      29.63400000      29.89500000      14.82200000      
C      14.67800000      27.12900000       5.54800000      
H      14.79500000      28.09100000       5.74600000      
H      15.27900000      26.90200000       4.79400000      
C      18.41300000      22.32400000      10.85700000      
H      19.01100000      22.01200000      10.13100000      
H      17.71800000      21.63200000      10.99000000      
C      12.45800000      25.01000000       7.36900000      
H      11.51100000      24.87200000       7.11800000      
H      12.64400000      24.50100000       8.19800000      
C      28.45900000      34.55800000       7.42800000      
H      28.91000000      34.36700000       6.55600000      
C      26.30000000      25.47800000      13.62800000      
H      27.04200000      25.18400000      13.04400000      
H      26.03100000      26.38400000      13.33600000      
C      26.84500000      31.84500000      12.91100000      
H      27.09800000      31.54500000      12.00200000      
H      26.06900000      32.45800000      12.84600000      
C      16.44900000      32.77500000       4.27900000      
H      16.94400000      32.64600000       3.43200000      
H      17.00000000      33.32800000       4.88400000      
C      18.55200000      25.25700000      12.74700000      
H      18.99900000      25.39600000      13.61800000      
H      18.13000000      26.11400000      12.48600000      
C      15.08700000      33.46700000       4.00900000      
H      15.24100000      34.34400000       3.55600000      
C      27.66700000      33.80800000      10.14900000      
H      28.04800000      32.90200000      10.27700000      
H      27.20800000      34.06400000      10.98700000      
C      14.53200000      26.02000000       0.80400000      
H      14.09400000      26.02200000       1.68800000      
H      13.82800000      25.97800000       0.10900000      
C      15.59400000      31.08300000      10.27000000      
H      15.78000000      31.87500000       9.70600000      
H      14.61100000      30.97500000      10.33200000      
C      15.43900000      24.78700000       0.68600000      
H      14.98000000      23.90100000       0.74800000      
C      27.56100000      33.06400000      14.95000000      
H      28.26200000      33.62900000      15.36200000      
H      26.75700000      33.62300000      14.81300000      
C      19.22600000      20.21700000       4.25700000      
H      19.93900000      19.54300000       4.39700000      
H      18.60000000      19.86100000       3.57800000      
C      17.67100000      31.51900000      11.47700000      
H      18.09000000      31.70400000      12.35600000      
H      17.82700000      32.30200000      10.89100000      
C      17.69600000      30.11800000       9.46400000      
H      18.13100000      29.36800000       8.98600000      
H      17.83600000      30.94500000       8.93300000      
C      18.06700000      29.07100000      11.75700000      
H      18.49000000      28.27000000      11.36000000      
H      18.47500000      29.23000000      12.64400000      
Au      24.20900000      25.95100000       7.75700000     
Ag      22.10900000      30.59700000      12.81600000     
Au      26.24800000      27.75200000       8.53000000     
Ag      24.78100000      28.58200000       6.37300000     
Au      25.57500000      31.36600000       5.38600000     
Au      28.10000000      29.60700000       9.36800000     
Au      25.41700000      27.98200000       3.33300000     
Au      27.70300000      26.80500000      10.65600000     
Au      28.78600000      27.00600000       7.83300000     
Au      25.34800000      23.65800000       6.07600000     
Ag      22.80400000      30.63300000       7.05300000     
Ag      30.41500000      27.96600000      10.18400000     
Ag      26.63800000      26.46400000       6.02900000     
C      29.68400000      22.53000000      11.96100000      
H      30.30900000      22.20000000      12.65700000      
H      29.29200000      23.37700000      12.29000000      
C      29.19900000      22.46200000       3.38800000      
H      28.74900000      21.59700000       3.16500000      
C      20.37400000      32.54000000       1.88700000      
H      20.12300000      33.33100000       2.44200000      
C      28.56500000      21.50600000      11.78200000      
H      28.08300000      21.34400000      12.64400000      
C      34.48700000      31.19800000      11.77800000      
H      35.06700000      30.64200000      12.37400000      
C      21.30000000      36.18300000       6.78600000      
H      21.67600000      37.10600000       6.83200000      
C      33.09700000      30.55100000      11.58300000      
H      33.19900000      29.63000000      11.23900000      
H      32.62000000      30.50700000      12.44900000      
C      19.13400000      31.64500000       1.79700000      
H      18.88800000      31.28900000       2.68700000      
H      18.36600000      32.14300000       1.42400000      
C      29.51500000      24.71600000       5.15100000      
H      29.88800000      25.58400000       5.43900000      
H      28.84600000      24.43400000       5.82700000      
C      24.84400000      36.44400000       1.89300000      
H      24.24500000      36.25300000       1.12600000      
H      24.59800000      37.33300000       2.25900000      
C      34.37900000      32.36600000       9.47300000      
H      34.87000000      32.50800000       8.61400000      
C      27.29500000      36.73300000       2.65300000      
H      28.24600000      36.75000000       2.38300000      
H      27.06900000      37.61000000       3.05900000      
C      35.03500000      24.55100000       9.27100000      
H      35.18900000      23.57700000       9.44500000      
C      26.49900000      33.92000000       1.89300000      
C      30.41400000      26.33400000      15.14800000      
H      29.82600000      27.12900000      15.22300000      
H      29.84200000      25.52800000      15.18800000      
C      31.39600000      26.32000000      16.34900000      
H      30.91900000      26.29900000      17.22700000      
C      20.03100000      31.04500000      -0.52400000      
H      19.29900000      31.56000000      -0.94000000      
H      20.25900000      30.29200000      -1.12600000      
C      25.01200000      33.92000000       2.37700000      
H      24.41300000      33.72300000       1.61300000      
H      24.88300000      33.21700000       3.06300000      
C      24.08500000      25.11900000      -0.28200000      
H      24.83300000      25.49000000      -0.83200000      
C      23.83100000      32.21600000       5.88000000      
C      22.46700000      23.15700000       0.03400000      
H      22.21500000      22.23900000      -0.27300000      
C      24.30700000      24.13600000       4.46500000      
C      32.09200000      27.62300000      13.71500000      
H      31.59900000      28.46500000      13.88200000      
H      32.55800000      27.68200000      12.84600000      
C      23.73200000      24.44500000       3.44400000      
C      25.62000000      35.62900000       4.20700000      
H      25.45800000      34.96400000       4.92100000      
H      25.44900000      36.53000000       4.57700000      
C      30.79300000      26.72900000       8.12000000      
C      27.45800000      34.20800000       3.13100000      
H      28.40000000      34.25200000       2.83300000      
H      27.37400000      33.48400000       3.80400000      
C      29.37300000      26.66100000      11.92100000      
C      22.82400000      25.98100000      -0.39400000      
H      22.57500000      26.02800000      -1.35000000      
H      23.06300000      26.89900000      -0.10900000      
C      27.33700000      22.79500000       8.40300000      
C      34.06500000      33.70200000      10.17400000      
H      33.50100000      34.25800000       9.58200000      
H      34.90700000      34.19100000      10.34500000      
C      30.09600000      30.28000000       4.66000000      
C      36.04000000      27.34700000       9.18800000      
H      35.85500000      28.30600000       9.01700000      
H      37.00700000      27.24700000       9.37400000      
C      28.59200000      30.47400000       4.84000000      
C      34.10700000      32.53100000      12.44600000      
H      34.93200000      32.99000000      12.74700000      
H      33.55700000      32.34900000      13.24600000      
C      28.36500000      22.27700000       9.40500000      
C      33.04300000      31.60400000       9.25000000      
H      33.23200000      30.72400000       8.84000000      
H      32.47300000      32.11600000       8.62300000      
C      22.83000000      32.79600000       6.23100000      
C      32.33000000      25.10400000      16.16600000      
H      31.81700000      24.30400000      16.43300000      
H      33.06500000      25.20500000      16.82400000      
C      23.02900000      29.85300000       2.33300000      
C      22.43700000      35.19100000       6.55600000      
H      22.89300000      35.38500000       5.69700000      
H      23.10100000      35.25600000       7.28500000      
C      26.60800000      22.98000000       7.58000000      
C      34.22400000      26.75800000       7.46900000      
H      34.07900000      27.71400000       7.25800000      
H      34.01600000      26.21700000       6.66800000      
C      27.46900000      30.77400000       4.90900000      
C      24.65800000      35.35300000       2.99100000      
H      23.70800000      35.35600000       3.30800000      
C      31.88300000      26.59900000       8.42400000      
C      26.37600000      36.46500000       1.39600000      
H      26.51400000      37.16800000       0.70100000      
C      29.95200000      30.25100000      10.06600000      
C      29.46600000      23.31500000       9.63700000      
H      29.93700000      23.49200000       8.78700000      
H      29.05900000      24.16300000       9.94800000      
C      26.89600000      26.71700000       3.71100000      
C      22.42600000      31.13000000       0.29200000      
H      23.19500000      31.74300000       0.40600000      
H      22.70700000      30.36800000      -0.27300000      
C      21.89900000      30.63000000       1.68500000      
C      30.46400000      22.80900000      10.68600000      
H      31.19500000      23.47400000      10.84400000      
C      28.81400000      24.89600000       3.80400000      
C      29.94900000      20.41400000       9.94500000      
H      30.35600000      19.55800000       9.63400000      
C      21.79200000      33.76100000       6.52200000      
C      31.02300000      21.48200000      10.16200000      
H      31.49100000      21.64700000       9.30200000      
H      31.69300000      21.13800000      10.80700000      
C      27.78100000      25.90200000       3.91300000      
C      21.18700000      31.89000000      -0.35700000      
H      21.45800000      32.24900000      -1.25000000      
C      19.65000000      34.75800000       5.62200000      
H      18.97800000      34.72900000       4.88400000      
C      20.32700000      36.10900000       5.67800000      
H      19.64200000      36.81200000       5.79900000      
H      20.79300000      36.28000000       4.82200000      
C      23.94700000      29.23900000       2.69000000      
C      26.77600000      31.52800000       0.69800000      
C      30.98100000      30.69800000      10.23600000      
C      20.72500000      29.64800000       1.54200000      
H      20.98100000      28.87400000       0.98100000      
H      20.43400000      29.31800000       2.42600000      
C      23.30200000      24.53100000       2.08200000      
C      31.13400000      26.37000000      13.77700000      
C      21.04400000      33.53400000       7.76300000      
H      20.62000000      32.64000000       7.71400000      
H      21.68500000      33.51700000       8.51700000      
C      21.58500000      25.56600000       0.38800000      
H      20.81200000      26.19000000       0.27600000      
C      30.68400000      23.63600000       5.09800000      
H      31.15300000      23.54500000       5.97600000      
C      27.03900000      35.53200000       3.73600000      
H      27.63000000      35.70300000       4.52100000      
C      33.32200000      26.30200000       8.72500000      
C      21.26200000      24.11900000       0.01600000      
H      20.57700000      23.77700000       0.64200000      
H      20.86700000      24.11000000      -0.89100000      
C      32.22200000      29.84500000       5.90200000      
H      32.63800000      29.68300000       6.79800000      
C      22.88200000      23.17100000       1.53600000      
H      23.63400000      22.53900000       1.66000000      
H      22.12200000      22.83900000       2.07600000      
C      18.99600000      34.52900000       6.94100000      
H      18.30700000      35.22600000       7.08100000      
H      18.54300000      33.65200000       6.92600000      
C      23.59900000      23.76600000      -0.83800000      
H      23.26700000      23.89200000      -1.75900000      
H      24.35800000      23.13300000      -0.86900000      
C      32.28000000      31.39800000      10.57800000      
C      28.98600000      20.97600000       8.89600000      
H      28.27100000      20.31400000       8.71000000      
H      29.47400000      21.14700000       8.05200000      
C      27.62000000      22.06200000      10.72000000      
H      27.24300000      22.92400000      11.03100000      
H      26.87300000      21.43200000      10.57800000      
C      35.22900000      26.88200000      10.41300000      
H      35.47400000      27.36700000      11.25100000      
C      31.60200000      24.05700000       4.01200000      
H      32.00000000      24.92800000       4.26300000      
H      32.33900000      23.39800000       3.95300000      
C      35.66300000      26.51400000       7.94000000      
H      36.26000000      26.82300000       7.20200000      
C      30.96000000      24.20400000       2.59700000      
H      31.62800000      24.44800000       1.89600000      
C      32.12900000      25.19300000      13.61200000      
H      32.75100000      25.42200000      12.87400000      
H      31.61400000      24.39800000      13.32400000      
C      30.24400000      22.82700000       2.30200000      
H      30.92600000      22.10900000       2.25300000      
H      29.79200000      22.87700000       1.42400000      
C      35.10300000      31.35400000      10.37900000      
H      36.04600000      31.63700000      10.47800000      
H      35.10000000      30.47100000       9.93200000      
C      32.39000000      30.09500000       2.93800000      
H      31.89900000      30.26200000       2.09800000      
H      33.34600000      29.96500000       2.71200000      
C      35.33400000      25.34300000      10.55000000      
H      34.70800000      25.04900000      11.25700000      
H      36.25200000      25.11900000      10.85100000      
C      26.63900000      32.53400000       1.30600000      
C      26.71700000      35.02600000       0.81600000      
H      27.66000000      35.01100000       0.51200000      
H      26.13800000      34.84400000       0.03400000      
C      32.41800000      28.63200000       4.99900000      
H      33.38400000      28.43800000       4.93000000      
H      31.97900000      27.84700000       5.41400000      
C      24.46500000      25.04600000       1.21900000      
H      24.73100000      25.94600000       1.53300000      
H      25.24300000      24.44200000       1.33100000      
C      28.25500000      23.51300000       3.44700000      
H      27.80700000      23.57700000       2.56600000      
H      27.56600000      23.27400000       4.11400000      
C      33.08600000      27.29700000      14.88400000      
H      33.77000000      28.02300000      14.83500000      
C      32.25400000      31.31600000       3.84800000      
H      32.67200000      32.12200000       3.42200000      
C      32.39800000      27.51100000      16.25000000      
H      33.05600000      27.48500000      16.98800000      
H      31.92100000      28.37900000      16.27400000      
C      20.58100000      35.87400000       8.07100000      
H      19.88300000      36.56200000       8.21900000      
H      21.22400000      35.93200000       8.82100000      
C      30.13500000      26.55500000      12.67200000      
C      31.85500000      28.82400000       3.59000000      
H      32.02700000      28.02000000       3.01900000      
C      33.53700000      24.77500000       8.93900000      
H      33.29000000      24.27800000       8.12000000      
H      32.97000000      24.45100000       9.68400000      
C      19.56900000      30.49500000       0.84100000      
H      18.78400000      29.89500000       0.69200000      
C      33.73900000      27.12900000       9.96600000      
H      33.62200000      28.09100000       9.76800000      
H      33.13900000      26.90200000      10.72000000      
C      30.00500000      22.32400000       4.65700000      
H      29.40700000      22.01200000       5.38300000      
H      30.70000000      21.63200000       4.52400000      
C      35.96000000      25.01000000       8.14500000      
H      36.90700000      24.87200000       8.39600000      
H      35.77400000      24.50100000       7.31700000      
C      19.95800000      34.55800000       8.08600000      
H      19.50800000      34.36700000       8.95800000      
C      22.11800000      25.47800000       1.88700000      
H      21.37600000      25.18400000       2.47000000      
H      22.38700000      26.38400000       2.17800000      
C      21.57200000      31.84500000       2.60300000      
H      21.32000000      31.54500000       3.51200000      
H      22.34900000      32.45800000       2.66800000      
C      31.96900000      32.77500000      11.23500000      
H      31.47400000      32.64600000      12.08200000      
H      31.41800000      33.32800000      10.63000000      
C      29.86500000      25.25700000       2.76800000      
H      29.41900000      25.39600000       1.89600000      
H      30.28700000      26.11400000       3.02800000      
C      33.33100000      33.46700000      11.50500000      
H      33.17700000      34.34400000      11.95800000      
C      20.75100000      33.80800000       5.36500000      
H      20.37000000      32.90200000       5.23800000      
H      21.21000000      34.06400000       4.52700000      
C      33.88600000      26.02000000      14.71100000      
H      34.32400000      26.02200000      13.82600000      
H      34.59000000      25.97800000      15.40600000      
C      32.82400000      31.08300000       5.24400000      
H      32.63800000      31.87500000       5.80900000      
H      33.80700000      30.97500000       5.18200000      
C      32.97900000      24.78700000      14.82900000      
H      33.43800000      23.90100000      14.76600000      
C      20.85700000      33.06400000       0.56500000      
H      20.15600000      33.62900000       0.15200000      
H      21.66100000      33.62300000       0.70100000      
C      29.19200000      20.21700000      11.25700000      
H      28.47900000      19.54300000      11.11800000      
H      29.81800000      19.86100000      11.93700000      
C      30.74700000      31.51900000       4.03700000      
H      30.32700000      31.70400000       3.15900000      
H      30.59100000      32.30200000       4.62300000      
C      30.72200000      30.11800000       6.05100000      
H      30.28700000      29.36800000       6.52800000      
H      30.58200000      30.94500000       6.58100000      
C      30.35100000      29.07100000       3.75800000      
H      29.92800000      28.27000000       4.15500000      
H      29.94300000      29.23000000       2.87000000      
Ag      23.61300000      26.24300000       5.00800000     
Au      22.47500000      28.98800000       4.54300000     
Ag      27.48000000      29.20300000       6.58400000     
Ag      26.77500000      25.12500000       8.57300000     
Ag      26.30900000      30.59700000       2.69800000     
Ag       7.25300000      19.08100000      24.00700000     
Ag       3.25600000      15.22400000      20.06600000     
Ag       3.82200000      17.92200000      20.57500000     
Au       7.93000000      14.90000000      22.09200000     
Au       3.27300000      13.82300000      22.54500000     
Ag       7.13000000      17.65100000      21.56200000     
Ag       2.13500000      19.08100000      22.53600000     
Ag       6.13200000      15.22400000      26.47700000     
Au       5.56600000      17.92200000      25.96800000     
Ag       1.45800000      14.90000000      24.45000000     
Ag       6.11500000      13.82300000      23.99700000     
Au       2.25800000      17.65100000      24.98100000     
Ag      15.72200000       4.36900000      22.53600000     
Ag      19.71900000       0.51200000      26.47700000     
Au      19.15200000       3.21000000      25.96800000     
Ag      15.04500000       0.18800000      24.45000000     
Ag      19.70100000      -0.88900000      23.99700000     
Au      15.84500000       2.93900000      24.98100000     
Ag       8.06400000      10.34300000       7.02200000     
Ag      12.06100000      14.20000000      10.96200000     
Au      11.49400000      11.50200000      10.45400000     
Ag       7.38700000      14.52400000       8.93600000     
Au      12.04300000      15.60100000       8.48300000     
Au       8.18700000      11.77300000       9.46700000     
Ag      13.18100000      10.34300000       8.49300000     
Au       9.18400000      14.20000000       4.55200000     
Ag       9.75100000      11.50200000       5.06100000     
Ag      13.85800000      14.52400000       6.57800000     
Ag       9.20200000      15.60100000       7.03100000     
Ag      13.05800000      11.77300000       6.04700000     
Ag      21.65000000      25.05400000       7.02200000     
Ag      25.64700000      28.91200000      10.96200000     
Au      25.08100000      26.21400000      10.45400000     
Ag      20.97300000      29.23600000       8.93600000     
Au      25.63000000      30.31300000       8.48300000     
Au      21.77300000      26.48400000       9.46700000     
